# Supplementary material for: 3-Ethyl-cis-2,6-di­phenyl­piperidine
Source: Acta Crystallogr Sect E Struct Rep Online. 2013 Aug 17;69(Pt 9):o1441. doi: 10.1107/S1600536813021417 (PMC3884463; doi:10.1107/S1600536813021417)
Supplement: Supplementary file 2 [file e-69-o1441-Isup2.hkl]

# 
# h,k,l, Fc-squared, Fo-squared, sigma(Fo-squared) and status flag 
# 
data_I
_shelx_title ' 3EP in P-1' 
_shelx_refln_list_code          4 
_shelx_F_calc_maximum       92.49 
_exptl_crystal_F_000       288.00 
_reflns_d_resolution_high  0.7958 
 
loop_ 
 _symmetry_equiv_pos_as_xyz 
 'x, y, z' 
 '-x, -y, -z' 
 
_cell_length_a     5.5384 
_cell_length_b     9.2717 
_cell_length_c    16.0483 
_cell_angle_alpha  75.508 
_cell_angle_beta   89.474 
_cell_angle_gamma  81.625 
 
_shelx_F_squared_multiplier     1.000 
 
loop_ 
 _refln_index_h 
 _refln_index_k 
 _refln_index_l 
 _refln_F_squared_calc 
 _refln_F_squared_meas 
 _refln_F_squared_sigma 
 _refln_observed_status 
   1   0   0      118.90      133.18      2.77 o 
   2   0   0        6.59        9.29      0.21 o 
   3   0   0        4.06        4.01      0.19 o 
   4   0   0      118.20      123.82      2.33 o 
   5   0   0       56.63       58.52      1.35 o 
   6   0   0        0.46        0.75      0.41 o 
  -6   1   0       18.79       19.96      1.17 o 
  -5   1   0        4.91        5.91      0.49 o 
  -4   1   0        1.58        1.11      0.28 o 
  -3   1   0      377.05      409.13     10.73 o 
  -2   1   0      541.82      601.26      8.83 o 
  -1   1   0     3186.02     3100.44     39.63 o 
   0   1   0      398.17      386.36      5.47 o 
   1   1   0     3068.66     3004.52     37.88 o 
   2   1   0       67.25       72.67      1.33 o 
   3   1   0       23.97       28.10      0.82 o 
   4   1   0      165.28      168.18      3.76 o 
   5   1   0        3.38        3.44      0.48 o 
   6   1   0      121.38      123.58      2.77 o 
  -6   2   0        4.02        4.05      0.62 o 
  -5   2   0        4.46        5.20      0.48 o 
  -4   2   0        2.07        2.19      0.33 o 
  -3   2   0       41.41       40.33      0.94 o 
  -2   2   0        6.57        7.94      0.24 o 
  -1   2   0       78.50       79.86      1.03 o 
   0   2   0     7658.62     6389.83    107.12 o 
   1   2   0     1151.65     1065.93     13.68 o 
   2   2   0       41.18       49.14      0.80 o 
   3   2   0       67.64       89.20      1.65 o 
   4   2   0        0.00       -0.14      0.14 o 
   5   2   0       82.60       83.38      1.72 o 
   6   2   0       13.91       13.77      1.27 o 
  -6   3   0        1.15        0.82      0.48 o 
  -5   3   0        0.00        0.26      0.33 o 
  -4   3   0       27.32       28.43      1.13 o 
  -3   3   0        5.57        5.71      0.24 o 
  -2   3   0      418.61      404.27      5.34 o 
  -1   3   0      961.71      890.12      9.78 o 
   0   3   0        5.59        5.97      0.12 o 
   1   3   0      157.94      155.25      2.12 o 
   2   3   0        0.68        1.70      0.10 o 
   3   3   0       38.21       51.05      1.21 o 
   4   3   0       32.32       27.63      1.23 o 
   5   3   0        0.57        0.75      0.29 o 
   6   3   0        8.99        7.62      0.75 o 
  -6   4   0        0.75        0.89      0.55 o 
  -5   4   0        0.16        0.34      0.41 o 
  -4   4   0       17.99       14.49      0.58 o 
  -3   4   0       25.98       24.74      0.53 o 
  -2   4   0      457.37      437.09      5.33 o 
  -1   4   0        0.98        1.65      0.13 o 
   0   4   0      424.43      435.75      4.26 o 
   1   4   0        0.09        0.16      0.06 o 
   2   4   0       47.78       42.46      0.59 o 
   3   4   0       49.00       48.41      1.19 o 
   4   4   0        4.03        2.96      0.29 o 
   5   4   0       38.90       40.54      1.65 o 
   6   4   0        0.14       -0.27      0.41 o 
  -5   5   0        0.13        1.08      0.38 o 
  -4   5   0        0.50        0.13      0.23 o 
  -3   5   0      476.61      467.72      6.30 o 
  -2   5   0       98.51       82.71      1.29 o 
  -1   5   0      391.55      405.60      4.95 o 
   0   5   0       77.07       91.86      1.08 o 
   1   5   0      213.06      222.04      3.33 o 
   2   5   0      211.46      218.79      2.47 o 
   3   5   0       39.08       38.40      0.63 o 
   4   5   0       72.02       74.66      1.11 o 
   5   5   0        1.45        1.38      0.31 o 
   6   5   0        7.29        8.92      0.82 o 
  -5   6   0        0.43        0.54      0.38 o 
  -4   6   0        1.93        2.80      0.24 o 
  -3   6   0      251.55      240.20      3.41 o 
  -2   6   0      370.45      363.82      4.96 o 
  -1   6   0       88.05       85.17      1.32 o 
   0   6   0       27.73       28.14      0.42 o 
   1   6   0      137.22      133.25      1.59 o 
   2   6   0        9.17        9.14      0.36 o 
   3   6   0      358.94      362.71      5.35 o 
   4   6   0        3.94        3.75      0.25 o 
   5   6   0       15.16       16.07      0.46 o 
   6   6   0        6.88        5.86      0.65 o 
  -4   7   0        1.88        0.89      0.25 o 
  -3   7   0       68.73       71.90      1.27 o 
  -2   7   0       51.38       46.58      0.89 o 
  -1   7   0       34.63       33.70      0.69 o 
   0   7   0       29.19       27.02      0.53 o 
   1   7   0        0.81        1.00      0.17 o 
   2   7   0       68.07       72.67      1.31 o 
   3   7   0      288.21      292.27      4.41 o 
   4   7   0       87.46       89.79      1.56 o 
   5   7   0        2.68        2.90      0.29 o 
   6   7   0        1.10        1.10      0.58 o 
  -4   8   0        0.06        0.27      0.31 o 
  -3   8   0       15.00       12.46      0.61 o 
  -2   8   0        4.53        4.30      0.39 o 
  -1   8   0       18.11       17.32      0.63 o 
   0   8   0        7.42        6.34      0.32 o 
   1   8   0        0.30       -0.03      0.18 o 
   2   8   0        0.58        1.09      0.29 o 
   3   8   0       49.77       50.43      1.03 o 
   4   8   0       19.85       18.33      0.68 o 
   5   8   0        1.74        1.38      0.33 o 
  -3   9   0        0.13        0.29      0.35 o 
  -2   9   0        0.60        0.19      0.28 o 
  -1   9   0        4.23        3.35      0.40 o 
   0   9   0        1.18        0.60      0.21 o 
   1   9   0        2.48        3.46      0.30 o 
   2   9   0        7.79        8.34      0.51 o 
   3   9   0       14.75       14.10      0.64 o 
   4   9   0        0.27        0.62      0.29 o 
  -2  10   0        2.28        3.24      0.54 o 
  -1  10   0       10.95       12.99      0.82 o 
   0  10   0        1.82        2.85      0.62 o 
   1  10   0        0.12        0.03      0.29 o 
   2  10   0        8.40        8.49      0.69 o 
   3  10   0        1.77        0.50      0.30 o 
   4  10   0        0.68        0.82      0.33 o 
   0  11   0        8.60       10.43      1.23 o 
   1  11   0       10.74       11.33      1.47 o 
   2  11   0        4.22        4.05      0.79 o 
  -1 -11   1        8.56        8.46      0.93 o 
  -3 -10   1        4.44        3.04      0.42 o 
  -2 -10   1        2.49        3.58      0.43 o 
  -1 -10   1        1.82        2.73      0.43 o 
   0 -10   1        5.64        8.03      0.96 o 
   1 -10   1        0.31        0.39      0.51 o 
   2 -10   1       15.32       19.36      0.99 o 
  -4  -9   1        0.72        0.24      0.28 o 
  -3  -9   1        1.41        1.27      0.31 o 
  -2  -9   1        8.94       10.89      0.59 o 
  -1  -9   1        3.76        3.30      0.31 o 
   0  -9   1       19.86       18.47      0.60 o 
   1  -9   1        0.59        0.87      0.28 o 
   2  -9   1        4.25        4.59      0.43 o 
   3  -9   1        0.60        0.21      0.51 o 
  -5  -8   1        2.31        2.34      0.72 o 
  -4  -8   1        1.83        2.25      0.33 o 
  -3  -8   1       38.93       38.40      0.87 o 
  -2  -8   1       43.25       41.63      0.90 o 
  -1  -8   1        0.82        0.42      0.20 o 
   0  -8   1       14.93       15.47      0.51 o 
   1  -8   1        0.18       -0.20      0.20 o 
   2  -8   1        3.16        2.91      0.34 o 
   3  -8   1        0.12        0.27      0.38 o 
  -5  -7   1        0.12       -0.24      0.24 o 
  -4  -7   1        0.19        0.12      0.22 o 
  -3  -7   1       20.66       20.07      0.56 o 
  -2  -7   1        2.47        2.37      0.24 o 
  -1  -7   1        5.57        5.80      0.26 o 
   0  -7   1       40.00       35.52      0.63 o 
   1  -7   1       14.54       12.56      0.47 o 
   2  -7   1       12.77       11.77      0.40 o 
   3  -7   1        8.59        7.51      0.44 o 
   4  -7   1        3.55        2.35      0.31 o 
  -6  -6   1        0.76        0.82      0.29 o 
  -5  -6   1        6.94        6.63      0.51 o 
  -4  -6   1        5.12        5.79      0.30 o 
  -3  -6   1      167.31      174.27      3.14 o 
  -2  -6   1      674.39      654.27      9.45 o 
  -1  -6   1       11.36       10.77      0.25 o 
   0  -6   1        2.23        1.26      0.21 o 
   1  -6   1       30.56       28.36      0.54 o 
   2  -6   1       35.83       35.46      0.72 o 
   3  -6   1        0.76       -0.14      0.19 o 
   4  -6   1        3.86        3.43      0.26 o 
   5  -6   1        0.02       -0.10      0.33 o 
  -6  -5   1        0.23        0.21      0.27 o 
  -5  -5   1       46.98       45.39      1.20 o 
  -4  -5   1       93.39       89.99      1.49 o 
  -3  -5   1       17.67       19.62      0.59 o 
  -2  -5   1       32.28       31.12      0.50 o 
  -1  -5   1      267.36      282.10      3.19 o 
   0  -5   1        0.11       -0.03      0.05 o 
   1  -5   1       20.72       20.49      0.41 o 
   2  -5   1      177.46      168.89      2.41 o 
   3  -5   1       14.02       15.27      0.57 o 
   4  -5   1       71.70       69.29      1.17 o 
   5  -5   1        1.42        1.68      0.55 o 
  -6  -4   1        4.56        4.32      0.55 o 
  -5  -4   1        6.38        6.60      0.46 o 
  -4  -4   1        7.22        5.50      0.39 o 
  -3  -4   1       15.73       12.65      0.29 o 
  -2  -4   1       57.79       58.13      0.88 o 
  -1  -4   1      602.26      625.13      7.44 o 
   0  -4   1       86.28      100.77      1.11 o 
   1  -4   1       96.69      106.16      1.53 o 
   2  -4   1       61.25       61.52      0.91 o 
   3  -4   1       52.06       49.09      0.86 o 
   4  -4   1       22.08       21.42      0.66 o 
   5  -4   1        2.87        2.40      0.55 o 
  -6  -3   1        0.46        0.24      0.24 o 
  -5  -3   1        3.16        3.12      0.38 o 
  -4  -3   1      108.70      111.13      2.47 o 
  -3  -3   1        6.00        7.65      0.34 o 
  -2  -3   1       57.88       59.38      1.02 o 
  -1  -3   1        7.36        6.39      0.15 o 
   0  -3   1      245.90      236.07      2.30 o 
   1  -3   1      288.38      262.78      3.22 o 
   2  -3   1        3.28        1.85      0.17 o 
   3  -3   1        0.05        0.06      0.09 o 
   4  -3   1        3.23        3.62      0.34 o 
   5  -3   1       33.42       33.88      1.01 o 
   6  -3   1        6.34        6.52      0.75 o 
  -6  -2   1        3.88        3.97      0.34 o 
  -5  -2   1       31.35       33.98      0.73 o 
  -4  -2   1       11.83       11.17      0.44 o 
  -3  -2   1      119.75      123.42      2.19 o 
  -2  -2   1      402.45      441.52      6.27 o 
  -1  -2   1       12.01        9.93      0.25 o 
   0  -2   1       85.16       91.03      0.87 o 
   1  -2   1      109.25       89.00      1.22 o 
   2  -2   1      195.94      216.80      3.22 o 
   3  -2   1       82.93       95.89      1.87 o 
   4  -2   1        3.67        4.27      0.38 o 
   5  -2   1        2.59        1.92      0.48 o 
   6  -2   1        0.62        0.48      0.41 o 
  -6  -1   1       17.86       13.58      0.96 o 
  -5  -1   1      139.43      145.68      2.77 o 
  -4  -1   1       66.44       70.05      1.19 o 
  -3  -1   1       42.91       49.64      1.75 o 
  -2  -1   1      528.56      567.04      9.36 o 
  -1  -1   1      141.91      143.03      1.69 o 
   0  -1   1       38.63       35.23      0.35 o 
   1  -1   1     3441.98     3330.88     45.47 o 
   2  -1   1      183.21      183.60      2.80 o 
   3  -1   1      100.03       99.50      3.43 o 
   4  -1   1        8.48        9.42      0.49 o 
   5  -1   1        5.20        4.33      1.30 o 
   6  -1   1        3.37        3.64      0.55 o 
  -6   0   1       15.55       16.05      1.03 o 
  -5   0   1      180.05      190.70      4.29 o 
  -4   0   1      120.46      122.51      2.96 o 
  -3   0   1       30.39       28.98      0.72 o 
  -2   0   1       12.37       10.92      0.25 o 
  -1   0   1     2502.49     2468.02     32.25 o 
   0   0   1      250.38      236.55      7.48 o 
   1   0   1     3148.59     3170.51     42.16 o 
   2   0   1       85.36      104.63      3.30 o 
   3   0   1        9.33        9.59      0.30 o 
   4   0   1        7.18        9.05      0.44 o 
   5   0   1        3.59        4.16      0.48 o 
   6   0   1        4.84        4.12      0.55 o 
  -6   1   1        6.07        7.41      0.75 o 
  -5   1   1       13.77       13.10      0.71 o 
  -4   1   1      230.26      228.21      5.07 o 
  -3   1   1       29.47       35.65      0.82 o 
  -2   1   1      201.68      231.57      4.04 o 
  -1   1   1      579.77      581.03      7.45 o 
   0   1   1       32.89       31.81      0.32 o 
   1   1   1     8555.30     6702.23    163.89 o 
   2   1   1        0.00        0.48      0.15 o 
   3   1   1        3.02        3.16      0.41 o 
   4   1   1        9.41        9.74      0.82 o 
   5   1   1      159.23      157.88      4.52 o 
   6   1   1        0.34        0.64      0.27 o 
  -6   2   1        2.48        3.22      0.62 o 
  -5   2   1        8.14        8.77      0.59 o 
  -4   2   1        0.45        0.49      0.24 o 
  -3   2   1       64.28       68.92      1.42 o 
  -2   2   1       39.94       43.21      0.89 o 
  -1   2   1     1331.03     1274.92     14.93 o 
   0   2   1      921.11      880.17      7.96 o 
   1   2   1     1249.09     1142.16     12.54 o 
   2   2   1      689.19      705.59      9.95 o 
   3   2   1       31.29       37.19      1.02 o 
   4   2   1       46.34       47.96      1.99 o 
   5   2   1      117.82      123.77      3.91 o 
   6   2   1       37.19       38.83      0.99 o 
  -6   3   1        1.20        1.51      0.62 o 
  -5   3   1        4.38        5.39      0.49 o 
  -4   3   1        6.47        6.74      0.53 o 
  -3   3   1        1.12        0.69      0.11 o 
  -2   3   1      186.87      184.58      2.53 o 
  -1   3   1      531.91      499.23      5.92 o 
   0   3   1        1.98        1.87      0.08 o 
   1   3   1        6.07        6.33      0.14 o 
   2   3   1      477.29      482.83      7.88 o 
   3   3   1      183.22      206.87      4.29 o 
   4   3   1       13.71       12.14      0.46 o 
   5   3   1        5.11        4.73      0.44 o 
   6   3   1       13.85       14.55      0.79 o 
  -6   4   1        1.88        0.62      0.48 o 
  -5   4   1        7.99        7.00      0.75 o 
  -4   4   1        5.71        7.16      0.44 o 
  -3   4   1        4.04        2.71      0.22 o 
  -2   4   1      127.47      110.51      1.62 o 
  -1   4   1      831.64      796.55     11.46 o 
   0   4   1       78.92       92.93      1.11 o 
   1   4   1        5.54        7.33      0.18 o 
   2   4   1       11.32       12.96      0.22 o 
   3   4   1       17.74       19.10      0.60 o 
   4   4   1       17.06       17.29      0.96 o 
   5   4   1       18.90       17.10      0.93 o 
   6   4   1        1.68        1.65      0.48 o 
  -5   5   1        0.21        0.34      0.41 o 
  -4   5   1       40.72       38.10      0.75 o 
  -3   5   1       14.02       14.95      0.78 o 
  -2   5   1        0.10        0.02      0.12 o 
  -1   5   1      242.83      222.18      3.04 o 
   0   5   1       32.66       31.59      0.56 o 
   1   5   1      208.28      202.75      3.44 o 
   2   5   1        0.08       -0.08      0.08 o 
   3   5   1        1.50        1.15      0.11 o 
   4   5   1       49.92       47.71      0.90 o 
   5   5   1        2.75        2.26      0.25 o 
   6   5   1        0.57        0.48      0.41 o 
  -5   6   1        6.02        5.63      1.10 o 
  -4   6   1        7.94        6.81      0.34 o 
  -3   6   1        4.85        6.94      0.60 o 
  -2   6   1      494.62      493.00      6.76 o 
  -1   6   1        2.77        4.37      0.20 o 
   0   6   1       35.32       37.83      0.56 o 
   1   6   1        6.63        5.76      0.21 o 
   2   6   1      103.84      101.96      1.47 o 
   3   6   1       55.27       54.32      1.14 o 
   4   6   1        2.98        3.53      0.23 o 
   5   6   1        0.12        0.29      0.21 o 
   6   6   1        0.32        0.62      0.55 o 
  -4   7   1        1.87        1.96      0.27 o 
  -3   7   1        3.15        4.20      0.40 o 
  -2   7   1        5.11        4.50      0.27 o 
  -1   7   1      217.77      216.24      3.05 o 
   0   7   1        1.42        1.22      0.14 o 
   1   7   1       22.55       22.05      0.48 o 
   2   7   1      236.01      233.02      3.55 o 
   3   7   1       45.63       46.66      1.15 o 
   4   7   1      121.98      124.88      2.37 o 
   5   7   1        1.13        1.36      0.25 o 
   6   7   1        2.52        2.42      0.34 o 
  -4   8   1        1.17        1.19      0.48 o 
  -3   8   1        6.16        4.32      0.42 o 
  -2   8   1       54.51       59.69      1.42 o 
  -1   8   1       20.16       22.20      0.66 o 
   0   8   1       74.04       67.50      1.14 o 
   1   8   1       23.57       21.20      0.59 o 
   2   8   1       16.39       19.47      0.57 o 
   3   8   1       63.84       62.05      1.50 o 
   4   8   1        0.56        1.03      0.34 o 
   5   8   1        2.27        2.03      0.30 o 
  -3   9   1        0.31        0.45      0.38 o 
  -2   9   1        0.00        0.09      0.28 o 
  -1   9   1        0.04       -0.03      0.25 o 
   0   9   1        4.17        3.75      0.28 o 
   1   9   1       21.02       24.20      0.93 o 
   2   9   1        8.66        9.92      0.72 o 
   3   9   1        1.61        1.64      0.31 o 
   4   9   1       24.18       21.92      1.17 o 
   5   9   1        0.64        1.00      0.31 o 
  -2  10   1        1.57        1.55      0.44 o 
  -1  10   1        2.33        2.35      0.55 o 
   0  10   1        2.48        2.04      0.49 o 
   1  10   1        1.18        1.57      0.37 o 
   2  10   1       10.49       13.17      0.69 o 
   3  10   1        3.00        1.41      0.35 o 
   4  10   1        0.20       -0.32      0.32 o 
   0  11   1        3.49        5.42      0.96 o 
   1  11   1        0.92        1.15      0.48 o 
   2  11   1        0.04       -0.49      0.55 o 
  -3 -10   2       18.17       19.29      1.09 o 
  -2 -10   2        0.84        1.16      0.35 o 
  -1 -10   2        4.69        4.95      0.60 o 
   0 -10   2        0.55       -0.62      0.62 o 
   1 -10   2       14.73       17.48      0.94 o 
  -4  -9   2        1.39        0.90      0.31 o 
  -3  -9   2        0.41        0.55      0.29 o 
  -2  -9   2       26.64       29.40      0.79 o 
  -1  -9   2        5.34        4.54      0.45 o 
   0  -9   2        0.43       -0.10      0.19 o 
   1  -9   2        1.54        1.35      0.31 o 
   2  -9   2        1.17        0.86      0.35 o 
  -5  -8   2        2.61        2.68      0.43 o 
  -4  -8   2        0.00       -0.20      0.20 o 
  -3  -8   2        1.62        1.31      0.24 o 
  -2  -8   2        0.99        1.20      0.28 o 
  -1  -8   2        1.96        2.61      0.27 o 
   0  -8   2        0.78        0.05      0.16 o 
   1  -8   2       21.58       20.72      1.02 o 
   2  -8   2        2.14        2.22      0.28 o 
   3  -8   2        0.00        0.00      0.30 o 
  -5  -7   2        4.58        5.52      0.74 o 
  -4  -7   2        0.63        0.43      0.19 o 
  -3  -7   2       26.76       26.02      0.66 o 
  -2  -7   2       31.55       34.43      0.68 o 
  -1  -7   2        1.73        1.40      0.17 o 
   0  -7   2        1.28        1.55      0.16 o 
   1  -7   2       18.83       19.09      0.50 o 
   2  -7   2        9.31        8.79      0.40 o 
   3  -7   2        1.18        1.06      0.20 o 
   4  -7   2        0.05        0.12      0.19 o 
  -6  -6   2       14.25       14.39      2.09 o 
  -5  -6   2        4.37        4.00      0.64 o 
  -4  -6   2        2.03        2.32      0.24 o 
  -3  -6   2       47.18       45.42      0.89 o 
  -2  -6   2        0.14        0.36      0.24 o 
  -1  -6   2      222.63      228.87      2.84 o 
   0  -6   2       12.11       12.17      0.39 o 
   1  -6   2        5.46        6.10      0.21 o 
   2  -6   2       38.25       31.72      1.08 o 
   3  -6   2        3.72        2.94      0.24 o 
   4  -6   2        2.07        2.43      0.23 o 
   5  -6   2        1.67        2.71      0.39 o 
  -6  -5   2       29.03       27.10      1.23 o 
  -5  -5   2        0.24        0.22      0.23 o 
  -4  -5   2       71.59       69.08      1.22 o 
  -3  -5   2        1.24        0.90      0.27 o 
  -2  -5   2       29.86       32.33      0.65 o 
  -1  -5   2       74.51       70.40      1.10 o 
   0  -5   2       14.21       16.02      0.46 o 
   1  -5   2        6.40        8.57      0.22 o 
   2  -5   2       23.16       20.45      0.48 o 
   3  -5   2      120.61      123.21      1.88 o 
   4  -5   2        0.40        0.30      0.14 o 
   5  -5   2        5.77        5.22      0.54 o 
  -6  -4   2        0.47        0.34      0.27 o 
  -5  -4   2       57.30       57.08      1.47 o 
  -4  -4   2       44.51       46.52      0.84 o 
  -3  -4   2       53.34       44.37      0.70 o 
  -2  -4   2       19.74       22.99      0.48 o 
  -1  -4   2      580.66      582.49      6.88 o 
   0  -4   2     1333.85     1440.04     14.82 o 
   1  -4   2       25.39       20.35      0.38 o 
   2  -4   2      146.50      126.96      1.69 o 
   3  -4   2       24.83       24.63      0.53 o 
   4  -4   2       56.47       56.84      1.22 o 
   5  -4   2        0.17        0.23      0.34 o 
  -6  -3   2        2.89        2.95      0.41 o 
  -5  -3   2       38.28       41.17      1.27 o 
  -4  -3   2       32.55       32.52      0.72 o 
  -3  -3   2        0.14        0.05      0.05 o 
  -2  -3   2      216.00      230.11      3.07 o 
  -1  -3   2        1.72        2.18      0.09 o 
   0  -3   2      567.01      560.87      5.46 o 
   1  -3   2      909.97      926.95     10.31 o 
   2  -3   2       13.21       13.49      0.29 o 
   3  -3   2        5.28        5.52      0.21 o 
   4  -3   2       18.56       17.80      0.57 o 
   5  -3   2       15.08       14.37      0.65 o 
   6  -3   2        1.29        1.30      0.48 o 
  -6  -2   2        7.41        5.83      0.62 o 
  -5  -2   2       18.11       17.18      1.01 o 
  -4  -2   2       43.35       40.50      0.72 o 
  -3  -2   2       60.32       65.54      1.50 o 
  -2  -2   2       31.49       25.92      0.42 o 
  -1  -2   2      283.44      279.06      2.71 o 
   0  -2   2     1295.30     1237.04     12.65 o 
   1  -2   2      345.82      345.25      3.62 o 
   2  -2   2        0.29        0.22      0.09 o 
   3  -2   2       67.56       65.03      1.19 o 
   4  -2   2       33.02       35.39      1.13 o 
   5  -2   2        4.47        5.40      0.39 o 
   6  -2   2        5.25        6.38      0.75 o 
  -6  -1   2       22.11       18.73      1.03 o 
  -5  -1   2       48.66       52.42      1.72 o 
  -4  -1   2       37.41       38.86      0.74 o 
  -3  -1   2       37.60       43.01      0.70 o 
  -2  -1   2      364.73      360.16      3.96 o 
  -1  -1   2      136.78      134.48      1.41 o 
   0  -1   2       72.68       65.69      0.96 o 
   1  -1   2      143.14      139.46      1.48 o 
   2  -1   2       60.92       52.25      1.16 o 
   3  -1   2        4.01        2.92      0.19 o 
   4  -1   2        2.28        2.24      0.28 o 
   5  -1   2        0.03        0.06      0.24 o 
   6  -1   2        0.56        0.55      0.41 o 
  -6   0   2        1.57        1.03      0.48 o 
  -5   0   2        1.15        0.90      0.33 o 
  -4   0   2      128.82      128.69      2.09 o 
  -3   0   2       21.49       28.18      0.68 o 
  -2   0   2        0.93        1.08      0.10 o 
  -1   0   2      418.34      406.78      4.44 o 
   0   0   2      291.87      274.80      3.60 o 
   1   0   2        9.92        8.69      0.14 o 
   2   0   2      686.32      724.65     21.08 o 
   3   0   2      105.09      107.26      3.73 o 
   4   0   2       19.29       21.31      0.70 o 
   5   0   2        7.20        7.88      0.52 o 
   6   0   2        0.49        0.21      0.34 o 
  -6   1   2        2.05        2.81      0.55 o 
  -5   1   2        0.06        0.14      0.22 o 
  -4   1   2       53.44       55.60      1.54 o 
  -3   1   2      572.79      609.19     11.16 o 
  -2   1   2      160.51      173.02      3.08 o 
  -1   1   2     3185.26     2992.09     32.28 o 
   0   1   2     1184.03     1108.98      9.37 o 
   1   1   2     2001.87     1919.22     31.39 o 
   2   1   2      860.03      913.34     22.64 o 
   3   1   2       96.38      101.40      3.29 o 
   4   1   2       66.09       71.35      2.68 o 
   5   1   2       55.47       62.73      2.64 o 
   6   1   2        0.02       -0.08      0.22 o 
  -6   2   2        5.14        5.90      0.75 o 
  -5   2   2        0.66        0.85      0.33 o 
  -4   2   2       44.23       38.70      1.21 o 
  -3   2   2      182.87      187.46      4.20 o 
  -2   2   2      633.60      658.18      9.49 o 
  -1   2   2     2285.75     2179.93     21.85 o 
   0   2   2       80.53       75.55      0.75 o 
   1   2   2     1243.76     1203.50     13.08 o 
   2   2   2     1005.99     1076.92     13.50 o 
   3   2   2       84.29       92.22      3.64 o 
   4   2   2        4.68        4.81      0.36 o 
   5   2   2        2.80        2.71      0.43 o 
   6   2   2       15.61       15.15      0.57 o 
  -6   3   2        7.65        7.55      0.89 o 
  -5   3   2        0.39       -0.23      0.26 o 
  -4   3   2       20.89       21.15      0.87 o 
  -3   3   2       31.79       31.72      0.65 o 
  -2   3   2      686.36      683.88      8.91 o 
  -1   3   2      350.97      318.91      3.52 o 
   0   3   2      705.66      686.57      7.02 o 
   1   3   2      188.69      186.02      2.52 o 
   2   3   2      853.25      887.38     11.15 o 
   3   3   2       84.38       83.84      1.35 o 
   4   3   2       37.55       36.99      0.88 o 
   5   3   2       28.02       32.14      0.88 o 
   6   3   2        0.03        0.38      0.25 o 
  -6   4   2        2.14        2.33      0.62 o 
  -5   4   2        0.56        0.24      0.38 o 
  -4   4   2        1.01        0.61      0.36 o 
  -3   4   2       31.77       31.43      0.69 o 
  -2   4   2        7.11        8.22      0.42 o 
  -1   4   2      119.74      109.98      1.41 o 
   0   4   2       14.72       17.42      0.25 o 
   1   4   2       30.85       37.78      0.75 o 
   2   4   2      137.11      150.22      1.69 o 
   3   4   2        0.03       -0.09      0.12 o 
   4   4   2       62.17       65.51      3.01 o 
   5   4   2        5.60        6.30      0.36 o 
   6   4   2        0.86        0.72      0.29 o 
  -5   5   2        0.22        0.96      0.48 o 
  -4   5   2        5.39        4.46      0.47 o 
  -3   5   2        7.46        5.39      0.73 o 
  -2   5   2       35.75       31.24      0.57 o 
  -1   5   2       19.35       17.41      0.34 o 
   0   5   2      135.62      145.59      1.58 o 
   1   5   2      152.78      154.40      1.63 o 
   2   5   2        2.22        0.57      0.06 o 
   3   5   2       29.68       28.36      0.69 o 
   4   5   2       25.89       26.01      0.58 o 
   5   5   2        0.00       -0.13      0.18 o 
  -5   6   2        1.37        1.89      0.48 o 
  -4   6   2        2.02        2.88      0.26 o 
  -3   6   2       20.63       21.14      0.56 o 
  -2   6   2       63.31       56.45      0.99 o 
  -1   6   2      239.39      232.08      2.94 o 
   0   6   2       16.65       16.66      0.31 o 
   1   6   2        0.46        0.06      0.10 o 
   2   6   2       22.78       23.75      0.45 o 
   3   6   2        0.98        0.78      0.16 o 
   4   6   2        4.61        3.44      0.27 o 
   5   6   2        0.38        0.23      0.48 o 
   6   6   2        0.00        0.27      0.48 o 
  -4   7   2       56.03       57.90      1.23 o 
  -3   7   2       14.13       16.21      0.50 o 
  -2   7   2       27.87       28.91      1.23 o 
  -1   7   2        0.65        1.40      0.24 o 
   0   7   2      103.19       94.06      1.31 o 
   1   7   2       74.65       75.13      1.33 o 
   2   7   2       44.11       43.52      0.91 o 
   3   7   2        5.79        5.04      0.39 o 
   4   7   2        0.23        0.03      0.30 o 
   5   7   2       16.91       20.91      0.87 o 
   6   7   2        3.08        2.31      0.30 o 
  -4   8   2        0.16        0.54      0.38 o 
  -3   8   2       11.90       10.51      0.63 o 
  -2   8   2        0.39        0.14      0.27 o 
  -1   8   2      173.13      171.59      2.82 o 
   0   8   2       22.44       22.69      0.56 o 
   1   8   2       27.29       25.73      0.66 o 
   2   8   2       96.51      100.48      2.05 o 
   3   8   2       14.88       15.59      0.76 o 
   4   8   2       19.62       21.23      0.71 o 
   5   8   2        0.08        0.32      0.25 o 
  -3   9   2        0.00        0.14      0.34 o 
  -2   9   2        2.51        2.00      0.32 o 
  -1   9   2        2.69        2.51      0.31 o 
   0   9   2        4.76        3.74      0.40 o 
   1   9   2       28.07       29.50      0.94 o 
   2   9   2        0.52        0.56      0.27 o 
   3   9   2        0.82        0.59      0.26 o 
   4   9   2        3.43        2.85      0.36 o 
   5   9   2       19.09       22.91      1.75 o 
  -2  10   2        1.51        2.09      0.49 o 
  -1  10   2        4.46        2.53      0.48 o 
   0  10   2        0.51        0.98      0.32 o 
   1  10   2        0.32        0.13      0.28 o 
   2  10   2       23.67       22.78      0.87 o 
   3  10   2        0.00       -0.27      0.28 o 
   4  10   2        0.06       -0.21      0.29 o 
  -1  11   2        0.36        0.89      0.69 o 
   0  11   2        3.37        4.87      0.89 o 
   1  11   2        5.51        7.20      0.63 o 
   2  11   2        2.72        4.19      0.47 o 
  -3 -10   3        0.22       -0.06      0.33 o 
  -2 -10   3       10.41       13.40      0.90 o 
  -1 -10   3        0.00        0.21      0.36 o 
   0 -10   3        0.37       -0.07      0.62 o 
   1 -10   3        3.75        4.27      0.54 o 
  -4  -9   3        1.22        0.92      0.38 o 
  -3  -9   3        2.44        2.67      0.39 o 
  -2  -9   3        7.10        8.67      0.85 o 
  -1  -9   3        3.36        4.52      0.41 o 
   0  -9   3        0.01        0.14      0.20 o 
   1  -9   3        0.04       -0.23      0.23 o 
   2  -9   3       12.43       16.33      0.86 o 
  -5  -8   3        0.27        0.12      0.36 o 
  -4  -8   3        0.01        0.13      0.24 o 
  -3  -8   3        1.21        0.67      0.23 o 
  -2  -8   3        1.57        1.14      0.30 o 
  -1  -8   3        0.80       -0.03      0.21 o 
   0  -8   3       18.88       13.83      0.50 o 
   1  -8   3        1.08        0.61      0.23 o 
   2  -8   3        4.97        5.16      0.34 o 
   3  -8   3        0.34        0.66      0.31 o 
  -5  -7   3        3.24        4.03      0.51 o 
  -4  -7   3        6.59        6.06      0.48 o 
  -3  -7   3       16.07       15.94      0.51 o 
  -2  -7   3        2.77        2.43      0.20 o 
  -1  -7   3        0.40        0.14      0.14 o 
   0  -7   3        2.12        1.76      0.18 o 
   1  -7   3        5.13        4.55      0.28 o 
   2  -7   3       10.05       10.23      0.48 o 
   3  -7   3        0.51        0.02      0.16 o 
   4  -7   3        0.01        0.03      0.19 o 
  -6  -6   3        6.16        7.68      0.58 o 
  -5  -6   3        0.73        0.53      0.22 o 
  -4  -6   3       15.12       15.70      0.49 o 
  -3  -6   3        4.95        4.68      0.27 o 
  -2  -6   3       41.36       38.96      0.80 o 
  -1  -6   3       61.19       61.99      1.00 o 
   0  -6   3       67.78       61.25      1.00 o 
   1  -6   3        5.53        6.24      0.22 o 
   2  -6   3        2.15        1.53      0.16 o 
   3  -6   3       12.40       11.65      0.38 o 
   4  -6   3        1.13        0.49      0.19 o 
  -6  -5   3        1.92        2.06      0.41 o 
  -5  -5   3       24.35       24.32      0.93 o 
  -4  -5   3       12.12       12.81      0.41 o 
  -3  -5   3       22.88       22.84      0.54 o 
  -2  -5   3      160.60      158.40      2.21 o 
  -1  -5   3       18.94       19.24      0.37 o 
   0  -5   3      286.23      299.33      4.08 o 
   1  -5   3       12.65       10.92      0.25 o 
   2  -5   3      217.23      212.50      2.69 o 
   3  -5   3       31.75       27.51      0.56 o 
   4  -5   3        0.08       -0.07      0.19 o 
   5  -5   3        6.24        5.72      0.47 o 
  -6  -4   3        6.78        7.96      0.69 o 
  -5  -4   3       21.21       23.53      0.82 o 
  -4  -4   3        4.18        3.84      0.25 o 
  -3  -4   3        8.60        7.71      0.24 o 
  -2  -4   3       11.92       12.36      0.32 o 
  -1  -4   3     1124.49     1199.93     14.90 o 
   0  -4   3      300.38      303.11      3.66 o 
   1  -4   3       55.83       59.20      1.49 o 
   2  -4   3        2.59        2.52      0.18 o 
   3  -4   3        1.14        0.97      0.16 o 
   4  -4   3       15.40       14.57      0.54 o 
   5  -4   3        0.21        0.55      0.31 o 
  -6  -3   3        0.24        0.07      0.27 o 
  -5  -3   3        0.24        0.31      0.18 o 
  -4  -3   3       48.59       46.88      1.41 o 
  -3  -3   3        9.05       10.99      0.48 o 
  -2  -3   3        5.85        8.99      0.23 o 
  -1  -3   3       11.61       13.36      0.23 o 
   0  -3   3     1029.95     1039.43     11.41 o 
   1  -3   3      259.21      263.14      2.97 o 
   2  -3   3        3.86        3.04      0.13 o 
   3  -3   3        6.20        8.24      0.27 o 
   4  -3   3        5.64        5.57      0.32 o 
   5  -3   3       22.95       20.75      2.44 o 
   6  -3   3        0.32       -0.05      0.38 o 
  -6  -2   3        0.19       -0.14      0.34 o 
  -5  -2   3        9.08        9.38      0.69 o 
  -4  -2   3        1.66        2.54      0.24 o 
  -3  -2   3       23.27       28.08      0.51 o 
  -2  -2   3       20.69       23.95      0.45 o 
  -1  -2   3      207.30      207.12      2.17 o 
   0  -2   3       33.94       27.59      0.35 o 
   1  -2   3       65.91       59.65      0.70 o 
   2  -2   3       58.62       63.73      0.96 o 
   3  -2   3        0.01       -0.10      0.12 o 
   4  -2   3       10.34        9.78      0.40 o 
   5  -2   3        1.64        1.77      0.28 o 
   6  -2   3        6.11        4.23      0.82 o 
  -6  -1   3        8.02        7.89      0.75 o 
  -5  -1   3        8.61        8.63      0.51 o 
  -4  -1   3        3.82        3.14      0.25 o 
  -3  -1   3       85.50       79.56      1.32 o 
  -2  -1   3      130.86      148.94      2.02 o 
  -1  -1   3     1272.37     1163.39     12.56 o 
   0  -1   3       27.52       25.95      0.37 o 
   1  -1   3      596.54      583.60      5.67 o 
   2  -1   3      134.16      136.15      1.92 o 
   3  -1   3      152.08      175.84      2.78 o 
   4  -1   3       18.87       18.89      0.61 o 
   5  -1   3        3.75        3.62      0.33 o 
   6  -1   3        0.26        0.48      0.34 o 
  -6   0   3        0.00        0.34      0.41 o 
  -5   0   3       23.57       23.40      0.79 o 
  -4   0   3        3.75        2.35      0.24 o 
  -3   0   3      626.38      664.60      9.75 o 
  -2   0   3       15.60       16.99      0.36 o 
  -1   0   3     1216.28     1236.75     14.58 o 
   0   0   3     1131.66     1086.06     12.02 o 
   1   0   3      401.84      384.17      3.54 o 
   2   0   3       28.80       29.91      0.42 o 
   3   0   3        0.16        0.53      0.11 o 
   4   0   3       34.58       34.40      1.00 o 
   5   0   3       18.45       20.97      1.27 o 
   6   0   3        0.06        0.07      0.34 o 
  -6   1   3       18.06       20.86      1.23 o 
  -5   1   3        5.19        5.13      0.58 o 
  -4   1   3       97.65       91.56      1.84 o 
  -3   1   3        0.72        0.04      0.27 o 
  -2   1   3     1322.04     1401.79     23.28 o 
  -1   1   3     2078.23     1991.19     20.03 o 
   0   1   3     1402.56     1275.36     12.37 o 
   1   1   3      226.79      213.24      2.58 o 
   2   1   3       40.45       42.98      0.86 o 
   3   1   3      201.43      255.28      7.68 o 
   4   1   3        7.74        9.25      0.52 o 
   5   1   3        0.23       -0.22      0.69 o 
   6   1   3        1.64        1.34      0.29 o 
  -6   2   3        1.64        2.47      0.62 o 
  -5   2   3        4.86        6.41      0.43 o 
  -4   2   3       70.43       67.94      1.84 o 
  -3   2   3      993.68     1000.63     20.75 o 
  -2   2   3      588.94      624.33     10.84 o 
  -1   2   3      344.53      335.09      3.43 o 
   0   2   3      729.96      692.34      6.65 o 
   1   2   3      118.37      110.88      1.17 o 
   2   2   3      999.76     1073.74     25.59 o 
   3   2   3       38.96       40.62      1.09 o 
   4   2   3       36.59       41.64      1.78 o 
   5   2   3       42.87       45.25      1.12 o 
   6   2   3       10.68        9.40      0.44 o 
  -6   3   3        2.47        1.92      0.62 o 
  -5   3   3        0.01       -0.04      0.28 o 
  -4   3   3        2.89        2.25      0.33 o 
  -3   3   3       10.43        8.27      0.32 o 
  -2   3   3        3.53        4.11      0.46 o 
  -1   3   3      555.69      577.22      6.28 o 
   0   3   3        0.00       -0.01      0.06 o 
   1   3   3      142.13      145.50      1.44 o 
   2   3   3      252.87      307.89      3.60 o 
   3   3   3      490.29      562.92      8.01 o 
   4   3   3       79.03       77.86      1.34 o 
   5   3   3        4.98        6.03      0.32 o 
   6   3   3        2.73        2.95      0.30 o 
  -6   4   3        2.15        2.40      0.69 o 
  -5   4   3        3.27        2.13      0.43 o 
  -4   4   3        0.24       -0.22      0.22 o 
  -3   4   3       20.56       21.88      0.55 o 
  -2   4   3       87.89       93.06      1.40 o 
  -1   4   3      101.32      106.00      1.36 o 
   0   4   3        0.06        0.12      0.05 o 
   1   4   3       23.19       24.22      0.35 o 
   2   4   3       77.33       83.34      0.97 o 
   3   4   3      117.28      125.14      1.91 o 
   4   4   3        2.45        1.36      0.20 o 
   5   4   3        7.50        8.44      0.39 o 
   6   4   3        0.57        0.89      0.23 o 
  -5   5   3        0.37        0.48      0.48 o 
  -4   5   3        0.00       -0.24      0.24 o 
  -3   5   3        1.57        0.69      0.36 o 
  -2   5   3      129.65      120.08      1.78 o 
  -1   5   3      132.95      144.29      1.72 o 
   0   5   3       85.04       84.58      0.96 o 
   1   5   3       21.31       24.15      0.34 o 
   2   5   3        0.07        0.00      0.04 o 
   3   5   3        8.55       10.47      0.22 o 
   4   5   3        7.06        7.73      0.31 o 
   5   5   3        1.15        0.37      0.20 o 
   6   5   3        0.79        0.58      0.29 o 
  -5   6   3       14.05       18.52      1.30 o 
  -4   6   3       27.44       27.63      0.67 o 
  -3   6   3       72.73       72.89      1.25 o 
  -2   6   3       19.85       18.74      1.24 o 
  -1   6   3       15.43       15.33      0.34 o 
   0   6   3       96.90      100.24      1.15 o 
   1   6   3       55.76       50.85      0.65 o 
   2   6   3       52.82       58.76      0.87 o 
   3   6   3        0.38        0.31      0.12 o 
   4   6   3       13.29       13.51      0.47 o 
   5   6   3        3.42        3.11      0.36 o 
   6   6   3        1.75        1.53      0.55 o 
  -4   7   3       11.21       13.52      0.50 o 
  -3   7   3        0.25        0.23      0.35 o 
  -2   7   3        3.82        2.85      0.27 o 
  -1   7   3       61.13       58.43      0.91 o 
   0   7   3       62.31       65.02      1.06 o 
   1   7   3        5.79        5.79      0.27 o 
   2   7   3       18.60       19.56      0.50 o 
   3   7   3       49.04       51.04      1.15 o 
   4   7   3       17.14       17.48      1.37 o 
   5   7   3        0.25        0.00      0.17 o 
  -4   8   3        4.66        7.62      0.79 o 
  -3   8   3       17.59       16.37      0.68 o 
  -2   8   3        1.33        0.72      0.27 o 
  -1   8   3       20.51       20.41      0.55 o 
   0   8   3       88.69       87.70      1.39 o 
   1   8   3      138.03      127.61      2.49 o 
   2   8   3       57.23       53.32      1.27 o 
   3   8   3        5.95        4.69      0.45 o 
   4   8   3        0.03        0.09      0.27 o 
   5   8   3        7.03        8.14      0.60 o 
  -3   9   3        9.25       11.59      0.77 o 
  -2   9   3        4.17        4.98      0.53 o 
  -1   9   3        0.09        0.14      0.31 o 
   0   9   3       86.06       84.69      1.59 o 
   1   9   3        0.54        0.74      0.27 o 
   2   9   3       13.20       11.12      0.57 o 
   3   9   3        5.97        5.02      0.42 o 
   4   9   3       15.97       15.94      0.66 o 
   5   9   3        5.30        6.05      0.55 o 
  -2  10   3        0.07        0.19      0.34 o 
  -1  10   3        0.02        0.36      0.33 o 
   0  10   3        2.14        2.98      0.39 o 
   1  10   3       11.18        8.90      0.55 o 
   2  10   3        5.10        5.53      0.47 o 
   3  10   3        6.01        6.95      0.50 o 
   4  10   3        3.15        3.64      0.41 o 
  -1  11   3        0.50        0.12      0.38 o 
   0  11   3        1.56        0.82      0.44 o 
   1  11   3        0.59        0.32      0.43 o 
   2  11   3        1.80        1.21      0.37 o 
   3  11   3        0.09       -0.26      0.39 o 
  -2 -10   4        0.52        0.55      0.43 o 
  -1 -10   4        0.67        1.42      0.48 o 
   0 -10   4        0.00       -0.55      0.55 o 
  -4  -9   4        0.06       -0.48      0.48 o 
  -3  -9   4        1.40        2.40      0.31 o 
  -2  -9   4        0.74        1.47      0.34 o 
  -1  -9   4        7.66        6.54      0.50 o 
   0  -9   4        8.71        8.51      0.53 o 
   1  -9   4        6.03        6.75      0.59 o 
   2  -9   4        0.09        0.27      0.45 o 
  -5  -8   4        0.00       -0.55      0.55 o 
  -4  -8   4        0.98        1.61      0.40 o 
  -3  -8   4        1.48        0.99      0.26 o 
  -2  -8   4        0.00       -0.13      0.20 o 
  -1  -8   4        0.00       -0.03      0.24 o 
   0  -8   4        1.33        2.24      0.25 o 
   1  -8   4        0.19        0.09      0.19 o 
   2  -8   4        0.01       -0.11      0.23 o 
   3  -8   4        3.12        3.52      0.46 o 
  -5  -7   4        0.23        0.41      0.29 o 
  -4  -7   4       10.50       10.08      0.51 o 
  -3  -7   4       13.96       13.18      0.56 o 
  -2  -7   4        1.97        1.98      0.30 o 
  -1  -7   4       14.75       14.66      0.56 o 
   0  -7   4       36.01       32.70      0.67 o 
   1  -7   4        3.63        2.19      0.23 o 
   2  -7   4        1.78        1.57      0.25 o 
   3  -7   4        1.03        1.35      0.27 o 
   4  -7   4        1.16        1.49      0.26 o 
  -5  -6   4        1.02        1.04      0.26 o 
  -4  -6   4        0.64        0.31      0.21 o 
  -3  -6   4       49.54       50.95      1.00 o 
  -2  -6   4        9.41        7.88      0.30 o 
  -1  -6   4        9.90       11.31      0.33 o 
   0  -6   4        1.22        1.35      0.16 o 
   1  -6   4       10.42       10.16      0.29 o 
   2  -6   4       54.89       56.49      1.11 o 
   3  -6   4       22.90       23.38      0.53 o 
   4  -6   4        4.64        5.73      0.32 o 
  -6  -5   4        3.30        3.22      0.55 o 
  -5  -5   4        0.06        0.05      0.24 o 
  -4  -5   4       35.18       36.44      1.34 o 
  -3  -5   4       50.30       52.39      0.98 o 
  -2  -5   4       10.26       13.16      0.35 o 
  -1  -5   4        0.00       -0.07      0.07 o 
   0  -5   4       59.97       69.96      1.02 o 
   1  -5   4        2.51        1.57      0.13 o 
   2  -5   4       65.94       61.35      0.93 o 
   3  -5   4        7.82        7.56      0.30 o 
   4  -5   4        0.05       -0.04      0.17 o 
   5  -5   4        0.04       -0.19      0.27 o 
  -6  -4   4       13.72       14.41      0.96 o 
  -5  -4   4       16.09       16.08      0.86 o 
  -4  -4   4        6.08        6.23      0.62 o 
  -3  -4   4        1.46        2.11      0.18 o 
  -2  -4   4        3.97        3.58      0.17 o 
  -1  -4   4       13.32       12.93      0.26 o 
   0  -4   4       36.66       46.18      0.68 o 
   1  -4   4       21.45       23.72      0.48 o 
   2  -4   4       51.56       53.03      0.81 o 
   3  -4   4       38.92       40.14      0.68 o 
   4  -4   4        7.72        9.43      0.39 o 
   5  -4   4        2.11        1.68      0.31 o 
  -6  -3   4        0.17       -0.27      0.27 o 
  -5  -3   4        0.14       -0.14      0.24 o 
  -4  -3   4        2.98        3.22      0.27 o 
  -3  -3   4      107.43      120.25      2.45 o 
  -2  -3   4      172.37      186.29      2.54 o 
  -1  -3   4       29.13       31.32      0.52 o 
   0  -3   4      287.02      323.85      3.89 o 
   1  -3   4      137.93      141.93      1.67 o 
   2  -3   4       23.23       24.77      0.41 o 
   3  -3   4       21.31       21.73      0.43 o 
   4  -3   4        1.53        1.41      0.20 o 
   5  -3   4        0.55        0.21      0.51 o 
   6  -3   4        0.06       -0.21      0.41 o 
  -6  -2   4        0.81        0.69      0.34 o 
  -5  -2   4        0.76        0.63      0.23 o 
  -4  -2   4       10.31        9.79      0.41 o 
  -3  -2   4        9.83       12.70      0.32 o 
  -2  -2   4       34.13       41.09      1.00 o 
  -1  -2   4       28.01       26.26      0.54 o 
   0  -2   4       10.89        9.34      0.20 o 
   1  -2   4       85.94       94.00      1.12 o 
   2  -2   4       12.04       15.64      0.31 o 
   3  -2   4       21.14       24.85      0.56 o 
   4  -2   4       43.54       40.35      0.79 o 
   5  -2   4       11.98       10.44      0.45 o 
   6  -2   4        0.72        0.33      0.29 o 
  -6  -1   4        0.64        0.00      0.34 o 
  -5  -1   4        0.09        0.18      0.21 o 
  -4  -1   4       15.03       17.43      0.63 o 
  -3  -1   4      295.56      315.23      4.63 o 
  -2  -1   4       66.52       73.04      1.80 o 
  -1  -1   4       65.05       66.77      0.89 o 
   0  -1   4      187.52      175.18      1.95 o 
   1  -1   4      456.61      446.07      4.36 o 
   2  -1   4       83.81       81.97      1.57 o 
   3  -1   4        5.41        5.17      0.20 o 
   4  -1   4        1.26        1.59      0.20 o 
   5  -1   4        0.23       -0.01      0.18 o 
   6  -1   4        0.20        0.01      0.26 o 
  -6   0   4       27.69       28.13      1.44 o 
  -5   0   4        8.01        8.93      0.47 o 
  -4   0   4        1.27        0.33      0.22 o 
  -3   0   4        2.37        2.79      0.17 o 
  -2   0   4       23.54       26.37      0.60 o 
  -1   0   4     1864.02     1787.46     19.85 o 
   0   0   4     1411.93     1326.72     14.63 o 
   1   0   4       10.65       10.98      0.16 o 
   2   0   4        3.89        4.48      0.14 o 
   3   0   4       20.66       24.15      0.47 o 
   4   0   4        0.95        1.00      0.17 o 
   5   0   4        0.74        0.58      0.18 o 
   6   0   4        0.00        0.05      0.28 o 
  -6   1   4        6.86        5.42      0.75 o 
  -5   1   4        0.83        0.48      0.23 o 
  -4   1   4        0.75        0.51      0.25 o 
  -3   1   4       13.59       14.50      0.40 o 
  -2   1   4       47.31       43.97      0.75 o 
  -1   1   4        1.17        1.63      0.07 o 
   0   1   4     1587.83     1471.79     15.17 o 
   1   1   4      351.68      336.44      4.05 o 
   2   1   4       23.32       20.16      0.32 o 
   3   1   4      109.13      108.34      1.76 o 
   4   1   4        1.89        1.78      0.27 o 
   5   1   4       11.73       11.13      0.46 o 
   6   1   4        1.33        1.54      0.27 o 
  -6   2   4        5.28        5.35      0.75 o 
  -5   2   4        1.10        0.80      0.26 o 
  -4   2   4        1.09        1.23      0.36 o 
  -3   2   4       80.05       83.67      2.09 o 
  -2   2   4      207.95      220.06      4.00 o 
  -1   2   4     2069.84     2027.70     18.17 o 
   0   2   4     1097.82     1060.64      9.70 o 
   1   2   4      146.33      142.57      1.42 o 
   2   2   4      114.39      120.45      2.34 o 
   3   2   4       26.57       25.88      0.80 o 
   4   2   4       27.48       22.58      0.82 o 
   5   2   4       34.49       32.58      0.81 o 
   6   2   4        0.38        0.13      0.19 o 
  -6   3   4        3.12        4.12      0.75 o 
  -5   3   4       11.12       11.55      0.58 o 
  -4   3   4        2.42        2.16      0.36 o 
  -3   3   4       27.47       31.77      0.76 o 
  -2   3   4      540.84      564.20      7.40 o 
  -1   3   4        0.00        0.38      0.11 o 
   0   3   4       24.32       26.81      0.31 o 
   1   3   4      449.45      449.52      5.36 o 
   2   3   4       61.30       68.89      0.82 o 
   3   3   4      166.89      180.81      2.69 o 
   4   3   4       14.68       18.01      0.49 o 
   5   3   4        0.12       -0.11      0.17 o 
   6   3   4        0.13        0.18      0.22 o 
  -6   4   4        6.92        8.30      0.96 o 
  -5   4   4        0.36        0.45      0.58 o 
  -4   4   4       12.88       14.53      1.20 o 
  -3   4   4        0.12        0.55      0.27 o 
  -2   4   4       80.33       78.79      1.21 o 
  -1   4   4       27.85       31.45      0.63 o 
   0   4   4       60.70       65.53      0.70 o 
   1   4   4      529.54      557.57      6.04 o 
   2   4   4       39.84       53.85      0.66 o 
   3   4   4        2.86        2.52      0.16 o 
   4   4   4       20.15       18.60      0.49 o 
   5   4   4        2.05        1.82      0.22 o 
   6   4   4        0.00        0.36      0.22 o 
  -5   5   4        1.75        0.82      0.55 o 
  -4   5   4        2.01        1.56      0.21 o 
  -3   5   4        3.89        2.88      0.47 o 
  -2   5   4       41.05       42.24      0.78 o 
  -1   5   4        0.17       -0.11      0.17 o 
   0   5   4       58.76       60.07      0.66 o 
   1   5   4       25.01       21.86      0.40 o 
   2   5   4        0.11        0.13      0.05 o 
   3   5   4        0.83        1.77      0.15 o 
   4   5   4        0.06       -0.04      0.13 o 
   5   5   4        0.00        0.04      0.19 o 
   6   5   4        0.00        0.01      0.26 o 
  -5   6   4        1.11        0.96      0.55 o 
  -4   6   4       18.94       19.95      0.62 o 
  -3   6   4        0.82       -0.02      0.47 o 
  -2   6   4        2.80        1.02      0.69 o 
  -1   6   4       34.58       35.58      0.56 o 
   0   6   4        0.60        0.75      0.09 o 
   1   6   4        8.94       12.76      0.34 o 
   2   6   4        0.40        0.17      0.07 o 
   3   6   4        5.61        6.51      0.28 o 
   4   6   4        8.05        7.08      0.45 o 
   5   6   4        4.19        4.05      0.65 o 
   6   6   4        0.00        0.00      0.48 o 
  -4   7   4       28.73       34.06      0.95 o 
  -3   7   4       37.22       37.48      0.81 o 
  -2   7   4        2.89        3.40      0.38 o 
  -1   7   4        6.84        6.80      0.27 o 
   0   7   4        1.35        0.93      0.17 o 
   1   7   4        0.50        0.64      0.22 o 
   2   7   4       55.98       52.45      1.17 o 
   3   7   4        0.56       -0.05      0.18 o 
   4   7   4        3.96        3.06      0.49 o 
   5   7   4        0.06        0.02      0.18 o 
   6   7   4        2.76        3.43      0.69 o 
  -4   8   4        9.20        9.67      0.68 o 
  -3   8   4       16.84       16.79      0.70 o 
  -2   8   4        0.15       -0.19      0.21 o 
  -1   8   4        4.13        4.53      0.44 o 
   0   8   4       64.27       67.21      1.29 o 
   1   8   4       39.91       38.92      1.01 o 
   2   8   4        1.51        1.06      0.27 o 
   3   8   4        4.09        3.84      0.34 o 
   4   8   4        0.08        0.29      0.22 o 
   5   8   4        3.54        2.33      0.62 o 
  -3   9   4        4.59        4.64      0.54 o 
  -2   9   4       19.72       19.07      0.92 o 
  -1   9   4        8.26        7.88      0.48 o 
   0   9   4        1.62        0.75      0.24 o 
   1   9   4       34.19       35.65      1.03 o 
   2   9   4       14.49       14.52      0.65 o 
   3   9   4        0.47        0.26      0.25 o 
   4   9   4        0.04       -0.23      0.24 o 
   5   9   4        0.48        0.48      0.48 o 
  -2  10   4        9.23        7.71      0.67 o 
  -1  10   4        0.25       -0.04      0.38 o 
   0  10   4        1.61        2.19      0.36 o 
   1  10   4        1.39        1.29      0.44 o 
   2  10   4        4.16        4.43      0.44 o 
   3  10   4        0.38        0.19      0.28 o 
   4  10   4        2.24        3.10      0.42 o 
  -1  11   4        0.34        0.20      0.38 o 
   0  11   4        0.04       -0.26      0.36 o 
   1  11   4        2.33        2.55      0.42 o 
   2  11   4        0.37       -0.28      0.28 o 
   3  11   4        0.01       -0.31      0.39 o 
  -2 -10   5        0.24       -0.35      0.35 o 
  -1 -10   5        0.34       -0.48      0.55 o 
   0 -10   5        0.31        0.14      0.69 o 
  -3  -9   5        0.70        0.43      0.38 o 
  -2  -9   5        2.34        2.44      0.37 o 
  -1  -9   5        0.52        0.10      0.29 o 
   0  -9   5        0.16        0.22      0.34 o 
   1  -9   5        0.17       -0.18      0.45 o 
   2  -9   5        0.05       -0.29      0.29 o 
  -4  -8   5        0.47        0.52      0.48 o 
  -3  -8   5        1.61        1.02      0.26 o 
  -2  -8   5        2.49        2.34      0.33 o 
  -1  -8   5        0.10        0.34      0.27 o 
   0  -8   5       14.96       10.92      0.41 o 
   1  -8   5        3.93        4.07      0.31 o 
   2  -8   5        3.32        4.15      0.38 o 
   3  -8   5        0.54        0.14      0.30 o 
  -5  -7   5        1.59        1.55      0.41 o 
  -4  -7   5        1.27        1.37      0.29 o 
  -3  -7   5        2.32        2.06      0.26 o 
  -2  -7   5        0.65        0.09      0.17 o 
  -1  -7   5        6.39        5.92      0.48 o 
   0  -7   5        0.08        0.15      0.15 o 
   1  -7   5        0.04       -0.09      0.16 o 
   2  -7   5        0.12        0.08      0.23 o 
   3  -7   5        0.32        0.55      0.33 o 
  -5  -6   5        1.03        1.59      0.41 o 
  -4  -6   5       12.36       12.38      0.55 o 
  -3  -6   5       61.65       62.46      1.18 o 
  -2  -6   5        0.35        0.31      0.15 o 
  -1  -6   5        9.25       10.27      0.36 o 
   0  -6   5        3.69        2.92      0.19 o 
   1  -6   5       21.56       16.26      0.41 o 
   2  -6   5       16.74       17.02      0.57 o 
   3  -6   5        4.75        3.84      0.24 o 
   4  -6   5        0.03       -0.15      0.15 o 
  -6  -5   5        1.70        2.33      0.48 o 
  -5  -5   5        0.20        0.42      0.23 o 
  -4  -5   5       10.07       10.76      0.49 o 
  -3  -5   5        1.15        1.31      0.19 o 
  -2  -5   5        1.80        1.89      0.17 o 
  -1  -5   5       13.45       14.31      0.30 o 
   0  -5   5        8.28        8.15      0.25 o 
   1  -5   5       14.50       11.94      0.29 o 
   2  -5   5        9.66        8.69      0.30 o 
   3  -5   5       26.05       26.19      0.55 o 
   4  -5   5        0.68        0.48      0.25 o 
   5  -5   5        2.83        2.75      0.36 o 
  -6  -4   5        0.01       -0.27      0.34 o 
  -5  -4   5        1.28        1.20      0.28 o 
  -4  -4   5        3.32        3.61      0.34 o 
  -3  -4   5       40.15       39.49      0.78 o 
  -2  -4   5       15.41       17.16      0.34 o 
  -1  -4   5       57.47       58.41      0.75 o 
   0  -4   5        2.04        2.59      0.13 o 
   1  -4   5       35.77       29.16      0.56 o 
   2  -4   5       60.39       56.96      0.86 o 
   3  -4   5       45.76       45.09      0.75 o 
   4  -4   5        4.62        4.47      0.30 o 
   5  -4   5        0.60        0.39      0.27 o 
  -6  -3   5        0.03        0.48      0.34 o 
  -5  -3   5        3.56        4.36      0.41 o 
  -4  -3   5       11.61       11.08      0.53 o 
  -3  -3   5        8.89        8.55      0.32 o 
  -2  -3   5       80.61       87.01      1.24 o 
  -1  -3   5      127.12      127.71      1.63 o 
   0  -3   5        9.88       15.78      0.30 o 
   1  -3   5        5.81        8.74      0.22 o 
   2  -3   5       14.53       11.13      0.28 o 
   3  -3   5        0.80        1.21      0.12 o 
   4  -3   5        9.94        8.23      0.35 o 
   5  -3   5       13.25       11.87      0.65 o 
  -6  -2   5        0.71        0.82      0.41 o 
  -5  -2   5        0.00        0.12      0.21 o 
  -4  -2   5       11.87       13.01      0.75 o 
  -3  -2   5        2.07        2.73      0.17 o 
  -2  -2   5      293.96      322.23      3.82 o 
  -1  -2   5      235.90      243.53      3.29 o 
   0  -2   5       11.05        9.73      0.23 o 
   1  -2   5       55.66       54.11      0.70 o 
   2  -2   5       33.82       45.83      0.68 o 
   3  -2   5        3.92        5.27      0.23 o 
   4  -2   5        0.04       -0.12      0.15 o 
   5  -2   5        0.04       -0.21      0.21 o 
   6  -2   5        0.05       -0.20      0.26 o 
  -6  -1   5        5.88        4.80      0.62 o 
  -5  -1   5        0.01       -0.05      0.21 o 
  -4  -1   5       22.07       23.41      0.80 o 
  -3  -1   5       50.87       58.30      0.98 o 
  -2  -1   5       23.80       25.11      0.57 o 
  -1  -1   5       23.78       22.20      0.34 o 
   0  -1   5       91.46       87.11      1.03 o 
   1  -1   5      182.74      189.42      2.31 o 
   2  -1   5       80.88       78.34      1.10 o 
   3  -1   5        8.99        6.38      0.24 o 
   4  -1   5        1.85        1.61      0.20 o 
   5  -1   5        5.77        5.70      0.34 o 
   6  -1   5        0.19        0.02      0.28 o 
  -6   0   5        4.60        3.77      0.69 o 
  -5   0   5        1.42        1.60      0.27 o 
  -4   0   5        0.02       -0.12      0.15 o 
  -3   0   5        4.99        5.96      0.29 o 
  -2   0   5        3.10        4.93      0.22 o 
  -1   0   5      312.58      319.60      3.60 o 
   0   0   5       48.38       43.22      0.54 o 
   1   0   5       42.20       44.09      0.66 o 
   2   0   5      161.08      180.56      2.26 o 
   3   0   5        2.72        3.63      0.18 o 
   4   0   5        0.61        0.81      0.17 o 
   5   0   5        0.17        0.36      0.18 o 
   6   0   5        0.93        0.98      0.31 o 
  -6   1   5        6.77        7.20      0.82 o 
  -5   1   5        1.97        2.08      0.30 o 
  -4   1   5        4.92        4.60      0.31 o 
  -3   1   5       27.67       28.65      0.69 o 
  -2   1   5       19.43       19.28      0.43 o 
  -1   1   5      635.33      638.22      6.89 o 
   0   1   5     1101.26     1100.41     11.33 o 
   1   1   5       57.29       58.34      0.70 o 
   2   1   5       34.22       39.45      0.56 o 
   3   1   5       13.16       16.56      0.36 o 
   4   1   5       55.45       53.27      1.01 o 
   5   1   5       11.13       10.11      0.40 o 
   6   1   5        0.61        0.25      0.22 o 
  -6   2   5        1.61        1.23      0.55 o 
  -5   2   5        1.66        2.08      0.30 o 
  -4   2   5        0.09        0.05      0.20 o 
  -3   2   5        0.10        0.02      0.14 o 
  -2   2   5      115.07      104.62      1.45 o 
  -1   2   5      604.03      602.78      5.47 o 
   0   2   5       27.27       26.33      0.27 o 
   1   2   5        4.63        4.40      0.08 o 
   2   2   5      159.04      161.87      2.26 o 
   3   2   5       63.43       70.51      1.14 o 
   4   2   5       69.94       64.00      1.01 o 
   5   2   5        0.23        0.28      0.16 o 
   6   2   5        1.25        0.67      0.20 o 
  -6   3   5        1.24        1.44      0.62 o 
  -5   3   5       29.24       31.87      0.96 o 
  -4   3   5       55.72       57.06      1.33 o 
  -3   3   5        0.49        0.57      0.28 o 
  -2   3   5        2.87        1.89      0.15 o 
  -1   3   5      103.82      110.56      1.39 o 
   0   3   5       79.53       77.44      0.80 o 
   1   3   5       85.36       84.37      0.98 o 
   2   3   5      136.67      148.74      2.40 o 
   3   3   5        1.51        1.36      0.18 o 
   4   3   5       34.59       38.45      0.91 o 
   5   3   5        7.85        7.55      0.42 o 
   6   3   5        0.88        0.74      0.15 o 
  -6   4   5        0.73        0.34      0.55 o 
  -5   4   5        0.63        0.34      0.27 o 
  -4   4   5       25.01       29.04      1.11 o 
  -3   4   5        1.36        0.97      0.17 o 
  -2   4   5        8.20        6.81      0.26 o 
  -1   4   5      125.67      130.26      1.42 o 
   0   4   5        8.93        8.12      0.14 o 
   1   4   5       78.48       83.74      1.15 o 
   2   4   5      205.53      225.54      2.36 o 
   3   4   5        0.64        1.59      0.10 o 
   4   4   5        8.08        7.13      0.30 o 
   5   4   5        0.45        0.68      0.26 o 
   6   4   5        0.00        0.03      0.26 o 
  -5   5   5        7.77       10.84      1.03 o 
  -4   5   5        1.37        1.72      0.23 o 
  -3   5   5       18.75       21.53      0.59 o 
  -2   5   5        4.21        3.89      0.22 o 
  -1   5   5       85.25       88.38      1.11 o 
   0   5   5       14.62       17.06      0.25 o 
   1   5   5        9.52        9.19      0.19 o 
   2   5   5      139.56      158.87      2.41 o 
   3   5   5        1.16        0.69      0.08 o 
   4   5   5        0.32        1.17      0.15 o 
   5   5   5        5.09        5.19      0.43 o 
   6   5   5        0.46        1.03      0.34 o 
  -5   6   5        0.47        0.55      0.55 o 
  -4   6   5        1.63        1.62      0.42 o 
  -3   6   5        6.35        5.79      0.39 o 
  -2   6   5       23.09       23.83      0.72 o 
  -1   6   5      101.05      109.50      1.49 o 
   0   6   5        5.72        5.97      0.13 o 
   1   6   5       17.65       19.99      0.28 o 
   2   6   5        0.15        0.04      0.08 o 
   3   6   5        0.48        0.52      0.12 o 
   4   6   5        6.55        6.13      0.37 o 
   5   6   5        0.77        0.62      0.41 o 
   6   6   5        0.05        0.34      0.48 o 
  -4   7   5       32.54       33.76      0.90 o 
  -3   7   5       14.01       15.14      0.67 o 
  -2   7   5        5.26        5.88      0.30 o 
  -1   7   5        0.00       -0.12      0.12 o 
   0   7   5       28.40       29.70      0.59 o 
   1   7   5       66.25       67.00      1.42 o 
   2   7   5        6.75        5.69      0.36 o 
   3   7   5        0.13       -0.15      0.15 o 
   4   7   5        0.12       -0.01      0.16 o 
   5   7   5        3.33        2.36      0.45 o 
   6   7   5        0.09        0.14      0.48 o 
  -4   8   5       13.40       15.97      1.06 o 
  -3   8   5        4.02        3.71      0.40 o 
  -2   8   5        0.09        0.19      0.22 o 
  -1   8   5        6.00        6.27      0.53 o 
   0   8   5       22.33       21.77      0.62 o 
   1   8   5        1.61        1.22      0.26 o 
   2   8   5        9.28        8.11      1.14 o 
   3   8   5        2.07        1.71      0.31 o 
   4   8   5        1.59        1.33      0.25 o 
   5   8   5        0.06       -0.07      0.38 o 
  -3   9   5        1.86        2.01      0.44 o 
  -2   9   5        0.24        0.18      0.65 o 
  -1   9   5        0.50        0.44      0.44 o 
   0   9   5        0.09       -0.23      0.23 o 
   1   9   5       30.05       30.08      1.30 o 
   2   9   5       26.50       26.60      0.83 o 
   3   9   5        0.14        0.00      0.24 o 
   4   9   5        0.69        0.22      0.28 o 
   5   9   5        0.34       -0.10      0.28 o 
  -2  10   5        2.13        1.62      0.44 o 
  -1  10   5       25.67       26.55      0.91 o 
   0  10   5        0.33       -0.02      0.43 o 
   1  10   5        1.03        0.82      0.32 o 
   2  10   5        1.64        1.08      0.30 o 
   3  10   5        0.86        0.16      0.30 o 
   4  10   5        0.89        0.77      0.45 o 
  -1  11   5        0.95        0.24      0.41 o 
   0  11   5        0.36        0.04      0.36 o 
   1  11   5        0.03        0.19      0.30 o 
   2  11   5        0.19       -0.28      0.30 o 
   3  11   5        4.29        4.87      0.60 o 
  -3  -9   6        0.44        0.29      0.38 o 
  -2  -9   6        0.72        1.07      0.41 o 
  -1  -9   6        3.02        2.31      0.48 o 
   0  -9   6        0.45        0.21      0.34 o 
   1  -9   6        0.80        0.84      0.41 o 
  -4  -8   6        0.01       -0.03      0.34 o 
  -3  -8   6        1.50        1.03      0.31 o 
  -2  -8   6        2.92        2.74      0.38 o 
  -1  -8   6       12.19        9.84      0.55 o 
   0  -8   6        0.00        0.07      0.18 o 
   1  -8   6        0.00       -0.05      0.20 o 
   2  -8   6        1.59        2.06      0.39 o 
  -5  -7   6        0.12        0.58      0.36 o 
  -4  -7   6       12.48       12.29      0.63 o 
  -3  -7   6        3.01        3.36      0.35 o 
  -2  -7   6        0.44        0.15      0.17 o 
  -1  -7   6       26.09       23.92      1.02 o 
   0  -7   6        0.00       -0.01      0.14 o 
   1  -7   6       21.16       17.53      0.56 o 
   2  -7   6        0.21        0.00      0.18 o 
   3  -7   6        1.19        0.91      0.38 o 
  -5  -6   6        0.13       -0.10      0.29 o 
  -4  -6   6       21.11       22.45      1.85 o 
  -3  -6   6       21.49       21.14      0.59 o 
  -2  -6   6        2.21        1.52      0.21 o 
  -1  -6   6        4.18        3.86      0.22 o 
   0  -6   6        4.52        3.36      0.22 o 
   1  -6   6        4.46        6.39      0.35 o 
   2  -6   6        6.67        6.52      0.36 o 
   3  -6   6        0.05       -0.15      0.15 o 
   4  -6   6        2.25        2.70      0.26 o 
  -6  -5   6        0.01        0.27      0.48 o 
  -5  -5   6        1.56        1.63      0.36 o 
  -4  -5   6       11.67       12.36      0.54 o 
  -3  -5   6       14.85       14.68      0.45 o 
  -2  -5   6        3.17        3.63      0.24 o 
  -1  -5   6       28.23       29.56      0.50 o 
   0  -5   6        1.00        0.89      0.11 o 
   1  -5   6        0.31        0.37      0.12 o 
   2  -5   6      137.51      132.16      1.78 o 
   3  -5   6       11.26       11.18      0.38 o 
   4  -5   6        0.09       -0.21      0.21 o 
  -6  -4   6        0.62        1.23      0.48 o 
  -5  -4   6        1.82        2.02      0.51 o 
  -4  -4   6        3.97        4.67      0.39 o 
  -3  -4   6       19.17       17.71      0.47 o 
  -2  -4   6        0.01        0.16      0.12 o 
  -1  -4   6       26.09       29.96      0.49 o 
   0  -4   6        1.48        1.86      0.15 o 
   1  -4   6       98.29       88.52      1.22 o 
   2  -4   6       17.50       13.62      0.34 o 
   3  -4   6        1.32        1.26      0.16 o 
   4  -4   6        0.10        0.01      0.18 o 
   5  -4   6        0.98        0.50      0.27 o 
  -6  -3   6        0.31        0.89      0.41 o 
  -5  -3   6        1.46        1.15      0.38 o 
  -4  -3   6        0.05       -0.14      0.21 o 
  -3  -3   6        0.73        0.59      0.14 o 
  -2  -3   6        8.66        8.58      0.25 o 
  -1  -3   6      196.79      202.56      2.67 o 
   0  -3   6        4.34        5.81      0.21 o 
   1  -3   6        1.81        1.57      0.11 o 
   2  -3   6        1.67        1.47      0.12 o 
   3  -3   6        0.95        0.64      0.12 o 
   4  -3   6        0.40       -0.05      0.15 o 
   5  -3   6        0.18       -0.19      0.26 o 
  -6  -2   6        0.00       -0.14      0.34 o 
  -5  -2   6        0.83        0.65      0.41 o 
  -4  -2   6       43.37       42.38      1.24 o 
  -3  -2   6        7.19        7.27      0.41 o 
  -2  -2   6       17.36       23.02      0.57 o 
  -1  -2   6        2.70        3.90      0.14 o 
   0  -2   6       63.45       55.72      0.82 o 
   1  -2   6       73.04       64.44      0.89 o 
   2  -2   6        4.65        6.05      0.19 o 
   3  -2   6       16.04       16.89      0.42 o 
   4  -2   6        0.85        0.62      0.16 o 
   5  -2   6        9.48        6.90      0.43 o 
   6  -2   6        0.86       -0.03      0.28 o 
  -6  -1   6        6.59        7.41      0.75 o 
  -5  -1   6        1.47        0.98      0.26 o 
  -4  -1   6        1.70        1.76      0.29 o 
  -3  -1   6        0.00        0.14      0.24 o 
  -2  -1   6        2.10        3.05      0.20 o 
  -1  -1   6       61.56       57.32      0.87 o 
   0  -1   6        0.62        1.50      0.09 o 
   1  -1   6       30.43       29.42      0.46 o 
   2  -1   6      272.41      293.09      3.54 o 
   3  -1   6       14.05       14.51      0.37 o 
   4  -1   6        6.34        7.10      0.48 o 
   5  -1   6        3.14        3.46      0.29 o 
   6  -1   6        0.13       -0.24      0.26 o 
  -6   0   6        0.00       -0.34      0.34 o 
  -5   0   6        0.90        0.86      0.26 o 
  -4   0   6       43.10       42.80      1.44 o 
  -3   0   6        0.02       -0.15      0.15 o 
  -2   0   6      112.75      108.80      1.98 o 
  -1   0   6      308.50      349.33      4.29 o 
   0   0   6        3.25        4.56      0.13 o 
   1   0   6        0.90        1.02      0.06 o 
   2   0   6      205.85      227.60      3.41 o 
   3   0   6       69.31       59.74      1.09 o 
   4   0   6        1.85        1.83      0.18 o 
   5   0   6        2.81        3.17      0.27 o 
   6   0   6        2.13        2.63      0.39 o 
  -6   1   6       21.91       22.30      1.37 o 
  -5   1   6        0.27        0.37      0.27 o 
  -4   1   6       12.14       11.34      0.47 o 
  -3   1   6        2.51        4.13      0.52 o 
  -2   1   6      460.29      477.94      8.05 o 
  -1   1   6      593.88      587.53      6.08 o 
   0   1   6      249.63      253.96      2.67 o 
   1   1   6        6.86        6.29      0.13 o 
   2   1   6       29.21       30.59      0.58 o 
   3   1   6       33.01       27.20      0.52 o 
   4   1   6       77.21       73.94      1.33 o 
   5   1   6        5.85        5.31      0.35 o 
   6   1   6        0.80        0.64      0.28 o 
  -6   2   6        6.54        7.55      0.89 o 
  -5   2   6        2.24        2.09      0.32 o 
  -4   2   6       39.43       37.11      0.97 o 
  -3   2   6        2.90        3.60      0.26 o 
  -2   2   6      117.34      117.85      1.38 o 
  -1   2   6       11.96       11.91      0.20 o 
   0   2   6       86.92       89.92      0.92 o 
   1   2   6       13.66       17.31      0.22 o 
   2   2   6       54.99       51.65      0.78 o 
   3   2   6        3.78        2.48      0.13 o 
   4   2   6        0.05        0.08      0.11 o 
   5   2   6       17.21       16.04      0.50 o 
   6   2   6        0.01       -0.21      0.21 o 
  -6   3   6        0.30        0.55      0.48 o 
  -5   3   6        5.17        6.45      0.47 o 
  -4   3   6        8.79        5.98      0.39 o 
  -3   3   6        5.05        3.38      0.27 o 
  -2   3   6       22.95       18.07      0.39 o 
  -1   3   6        0.03       -0.04      0.04 o 
   0   3   6       15.26       15.16      0.20 o 
   1   3   6        0.39        0.31      0.04 o 
   2   3   6        6.20       13.31      0.21 o 
   3   3   6        5.53        3.92      0.20 o 
   4   3   6       77.66       84.32      1.27 o 
   5   3   6       11.97       11.09      0.47 o 
   6   3   6        0.42        0.41      0.19 o 
  -5   4   6        0.45        1.10      0.55 o 
  -4   4   6       22.17       20.30      0.71 o 
  -3   4   6       17.82       17.23      0.56 o 
  -2   4   6        0.83        1.34      0.15 o 
  -1   4   6        0.27        0.36      0.06 o 
   0   4   6        0.53        0.86      0.06 o 
   1   4   6       14.02       15.05      0.23 o 
   2   4   6       90.71       98.57      1.08 o 
   3   4   6        0.04        0.26      0.07 o 
   4   4   6        3.19        3.51      0.20 o 
   5   4   6        0.23        0.37      0.16 o 
   6   4   6        8.08        8.41      0.60 o 
  -5   5   6        2.65        1.44      0.62 o 
  -4   5   6        0.00        0.62      0.34 o 
  -3   5   6        0.71        1.43      0.22 o 
  -2   5   6        1.02        1.34      0.16 o 
  -1   5   6      170.83      166.72      1.82 o 
   0   5   6       69.43       76.18      0.82 o 
   1   5   6        2.72        1.05      0.08 o 
   2   5   6       14.81       17.61      0.29 o 
   3   5   6        6.69        4.72      0.17 o 
   4   5   6        3.37        2.53      0.14 o 
   5   5   6        0.76        0.37      0.26 o 
   6   5   6        1.92        1.57      0.36 o 
  -5   6   6        0.76        1.72      0.62 o 
  -4   6   6        0.11       -0.19      0.19 o 
  -3   6   6        3.17        2.62      0.36 o 
  -2   6   6        1.10        0.95      0.39 o 
  -1   6   6        1.61        1.14      0.14 o 
   0   6   6        1.57        1.38      0.08 o 
   1   6   6       55.50       59.78      0.82 o 
   2   6   6       13.63       12.08      0.40 o 
   3   6   6       10.18        7.97      0.52 o 
   4   6   6        0.51        0.56      0.15 o 
   5   6   6        5.51        3.76      0.30 o 
   6   6   6        2.57        2.06      0.62 o 
  -4   7   6        3.31        4.25      0.49 o 
  -3   7   6        0.93        0.68      0.34 o 
  -2   7   6        0.41        0.11      0.19 o 
  -1   7   6       33.85       36.55      0.72 o 
   0   7   6        0.87        0.81      0.12 o 
   1   7   6       56.79       55.32      1.01 o 
   2   7   6        1.74        1.59      0.22 o 
   3   7   6        1.37        0.86      0.19 o 
   4   7   6        1.18        0.66      0.23 o 
   5   7   6        0.69        0.16      0.18 o 
  -4   8   6        0.84        0.91      0.41 o 
  -3   8   6       15.87       16.14      0.99 o 
  -2   8   6        0.55       -0.02      0.31 o 
  -1   8   6        0.05       -0.17      0.17 o 
   0   8   6        0.34       -0.05      0.21 o 
   1   8   6       67.92       69.76      1.53 o 
   2   8   6       12.38       13.34      0.55 o 
   3   8   6        0.60        0.31      0.22 o 
   4   8   6        0.69        0.24      0.26 o 
   5   8   6        0.01       -0.14      0.31 o 
  -3   9   6        0.42        0.11      0.38 o 
  -2   9   6        0.37       -0.12      0.41 o 
  -1   9   6        9.33        9.69      0.53 o 
   0   9   6        3.24        3.70      0.37 o 
   1   9   6       42.22       45.10      1.17 o 
   2   9   6        0.09       -0.01      0.48 o 
   3   9   6        0.06       -0.22      0.22 o 
   4   9   6        0.29       -0.06      0.28 o 
   5   9   6        1.12        1.28      0.48 o 
  -2  10   6        4.93        5.50      0.59 o 
  -1  10   6        1.22        1.15      0.32 o 
   0  10   6        0.23        0.18      0.28 o 
   1  10   6        0.89        1.07      0.32 o 
   2  10   6        0.03       -0.25      0.25 o 
   3  10   6        3.43        2.57      0.41 o 
   4  10   6        0.74        0.27      0.33 o 
  -1  11   6        1.22        0.74      0.48 o 
   0  11   6        2.95        3.67      0.53 o 
   1  11   6        0.01       -0.13      0.33 o 
   2  11   6        0.42        0.18      0.30 o 
   3  11   6        0.06        0.21      0.48 o 
  -2  -9   7        0.17       -0.34      0.34 o 
  -1  -9   7        0.97        1.03      0.46 o 
   0  -9   7        0.06       -0.26      0.30 o 
   1  -9   7        4.00        5.99      0.61 o 
  -4  -8   7        0.93        0.31      0.38 o 
  -3  -8   7        3.21        2.39      0.46 o 
  -2  -8   7        0.34       -0.04      0.29 o 
  -1  -8   7        1.06        0.89      0.30 o 
   0  -8   7        2.33        2.64      0.33 o 
   1  -8   7        0.31       -0.22      0.22 o 
   2  -8   7        0.73        1.22      0.39 o 
  -4  -7   7        1.10        0.21      0.34 o 
  -3  -7   7        1.88        0.92      0.29 o 
  -2  -7   7        5.95        6.41      0.35 o 
  -1  -7   7        3.01        2.57      0.28 o 
   0  -7   7       28.30       23.67      0.60 o 
   1  -7   7        3.19        2.17      0.27 o 
   2  -7   7        6.31        4.28      0.46 o 
   3  -7   7        1.30        1.99      0.39 o 
  -5  -6   7        4.77        4.84      0.53 o 
  -4  -6   7        3.32        3.48      0.41 o 
  -3  -6   7       82.92       84.06      1.81 o 
  -2  -6   7        0.22        0.44      0.18 o 
  -1  -6   7       13.84       11.72      0.37 o 
   0  -6   7       10.28        7.27      0.32 o 
   1  -6   7       11.93        9.56      0.40 o 
   2  -6   7       21.18       20.78      0.53 o 
   3  -6   7       10.49       10.98      0.46 o 
   4  -6   7        4.12        4.26      0.32 o 
  -5  -5   7        0.61        0.97      0.38 o 
  -4  -5   7        1.84        2.67      0.33 o 
  -3  -5   7       14.91       17.31      0.62 o 
  -2  -5   7       44.38       41.90      0.89 o 
  -1  -5   7        7.42        7.05      0.29 o 
   0  -5   7        1.47        1.60      0.14 o 
   1  -5   7      252.04      228.45      5.47 o 
   2  -5   7      126.48      121.65      1.67 o 
   3  -5   7       34.79       36.62      0.69 o 
   4  -5   7        0.00       -0.10      0.23 o 
  -6  -4   7        1.40        1.78      0.55 o 
  -5  -4   7        7.29        5.76      0.69 o 
  -4  -4   7        5.17        4.34      0.41 o 
  -3  -4   7       22.68       21.60      0.66 o 
  -2  -4   7       16.47       17.04      0.40 o 
  -1  -4   7       79.32       78.07      1.07 o 
   0  -4   7        0.23        0.33      0.11 o 
   1  -4   7        5.25        4.99      0.21 o 
   2  -4   7       36.77       31.29      0.58 o 
   3  -4   7        4.13        4.13      0.22 o 
   4  -4   7        0.53        0.08      0.23 o 
   5  -4   7        0.68        0.46      0.29 o 
  -6  -3   7        1.62        1.72      0.48 o 
  -5  -3   7        1.65        1.85      0.34 o 
  -4  -3   7        7.62        5.52      0.44 o 
  -3  -3   7        3.68        3.83      0.58 o 
  -2  -3   7        0.45        0.64      0.11 o 
  -1  -3   7       37.25       32.68      0.63 o 
   0  -3   7        0.00        0.04      0.09 o 
   1  -3   7      132.90      124.09      1.61 o 
   2  -3   7       97.10       89.47      1.23 o 
   3  -3   7        7.97        8.20      0.27 o 
   4  -3   7       11.12       11.65      0.42 o 
   5  -3   7        0.79        0.32      0.26 o 
  -6  -2   7        0.01        0.21      0.34 o 
  -5  -2   7        3.45        2.96      0.39 o 
  -4  -2   7        6.88        7.44      0.72 o 
  -3  -2   7        1.64        1.39      0.24 o 
  -2  -2   7        7.51        5.54      0.24 o 
  -1  -2   7       71.56       66.83      1.12 o 
   0  -2   7      157.95      139.44      2.31 o 
   1  -2   7       11.10       11.66      0.27 o 
   2  -2   7        7.10        6.63      0.21 o 
   3  -2   7        1.47        1.92      0.18 o 
   4  -2   7       21.65       20.08      0.52 o 
   5  -2   7        6.28        4.92      0.86 o 
  -6  -1   7        5.46        4.94      0.69 o 
  -5  -1   7        3.24        3.33      0.39 o 
  -4  -1   7       24.19       22.86      0.82 o 
  -3  -1   7       72.75       75.60      1.86 o 
  -2  -1   7        0.31        0.89      0.09 o 
  -1  -1   7      112.62      113.89      2.15 o 
   0  -1   7        0.37        0.79      0.09 o 
   1  -1   7        0.89        1.62      0.10 o 
   2  -1   7        0.38        0.98      0.15 o 
   3  -1   7        0.04       -0.11      0.11 o 
   4  -1   7        4.18        3.21      0.25 o 
   5  -1   7        0.71        1.10      0.25 o 
   6  -1   7        1.52        1.07      0.48 o 
  -6   0   7        7.41        5.97      0.75 o 
  -5   0   7       16.32       17.31      0.80 o 
  -4   0   7       26.87       27.30      0.92 o 
  -3   0   7        0.27        0.51      0.19 o 
  -2   0   7      100.61      109.00      2.00 o 
  -1   0   7      159.04      159.53      2.45 o 
   0   0   7     1743.35     1774.49     20.92 o 
   1   0   7       39.31       46.70      0.65 o 
   2   0   7        2.62        2.68      0.13 o 
   3   0   7       15.01       18.55      0.42 o 
   4   0   7        5.24        4.27      0.26 o 
   5   0   7       10.17       11.46      0.45 o 
   6   0   7        0.28        0.00      0.41 o 
  -6   1   7        0.02       -0.34      0.41 o 
  -5   1   7        2.23        1.57      0.41 o 
  -4   1   7        6.30        6.46      0.46 o 
  -3   1   7        0.11        0.17      0.16 o 
  -2   1   7      558.90      567.21     11.84 o 
  -1   1   7     1088.15     1135.57     18.64 o 
   0   1   7      189.87      191.95      2.05 o 
   1   1   7       47.73       58.65      0.77 o 
   2   1   7       12.87       14.16      0.36 o 
   3   1   7        3.85        2.56      0.23 o 
   4   1   7       29.57       26.13      0.63 o 
   5   1   7        0.56        0.92      0.23 o 
   6   1   7       20.64       22.47      1.75 o 
  -6   2   7        0.09        0.07      0.48 o 
  -5   2   7        4.88        5.64      0.55 o 
  -4   2   7       16.78       16.51      0.61 o 
  -3   2   7        3.14        2.60      0.31 o 
  -2   2   7       29.51       31.59      0.54 o 
  -1   2   7      493.48      492.83      5.04 o 
   0   2   7      581.22      601.59      5.82 o 
   1   2   7       70.61       74.75      0.78 o 
   2   2   7        4.02        2.82      0.13 o 
   3   2   7        7.38        6.51      0.26 o 
   4   2   7       85.36       86.88      1.51 o 
   5   2   7       84.91       82.59      1.52 o 
   6   2   7        3.92        4.41      0.35 o 
  -6   3   7        1.12        0.82      0.55 o 
  -5   3   7        0.12        0.18      0.24 o 
  -4   3   7       11.79       12.62      0.55 o 
  -3   3   7       17.76       19.20      0.60 o 
  -2   3   7      219.84      229.04      2.59 o 
  -1   3   7      224.26      221.20      2.48 o 
   0   3   7        6.52        6.30      0.15 o 
   1   3   7       20.62       20.98      0.26 o 
   2   3   7       26.00       27.26      0.38 o 
   3   3   7       15.27       15.36      0.39 o 
   4   3   7        8.63        9.67      0.33 o 
   5   3   7        3.37        3.83      0.25 o 
   6   3   7        5.49        6.06      0.41 o 
  -5   4   7        0.20        0.00      0.41 o 
  -4   4   7       11.97       15.79      0.61 o 
  -3   4   7       23.18       21.10      0.55 o 
  -2   4   7        1.92        3.27      0.15 o 
  -1   4   7        0.01       -0.05      0.05 o 
   0   4   7      136.09      131.04      1.33 o 
   1   4   7       78.06       86.60      0.96 o 
   2   4   7        4.74        5.00      0.11 o 
   3   4   7        1.62        1.83      0.10 o 
   4   4   7        7.24        7.41      0.28 o 
   5   4   7       13.58       11.69      0.52 o 
   6   4   7        1.43        2.34      0.23 o 
  -5   5   7        0.58       -0.34      0.41 o 
  -4   5   7        0.06        0.07      0.23 o 
  -3   5   7       31.46       28.08      0.62 o 
  -2   5   7        0.09       -0.09      0.09 o 
  -1   5   7        1.48        1.35      0.09 o 
   0   5   7        5.85        5.73      0.12 o 
   1   5   7       16.99       18.21      0.35 o 
   2   5   7        0.13       -0.10      0.10 o 
   3   5   7        6.72        8.19      0.25 o 
   4   5   7        2.85        1.57      0.15 o 
   5   5   7        0.26        0.11      0.23 o 
   6   5   7        0.05       -0.21      0.26 o 
  -5   6   7        6.02        4.94      0.82 o 
  -4   6   7       13.85       12.20      0.47 o 
  -3   6   7       12.72        8.49      0.42 o 
  -2   6   7       16.89       16.22      0.50 o 
  -1   6   7       13.81       13.59      0.31 o 
   0   6   7        9.26       10.60      0.22 o 
   1   6   7       24.31       24.59      0.42 o 
   2   6   7        0.44        0.42      0.13 o 
   3   6   7       24.20       21.92      0.51 o 
   4   6   7        2.27        1.41      0.19 o 
   5   6   7        0.28        0.13      0.16 o 
   6   6   7        0.15       -0.04      0.38 o 
  -4   7   7        0.29        0.39      0.28 o 
  -3   7   7        5.79        5.06      0.46 o 
  -2   7   7        4.10        2.66      0.26 o 
  -1   7   7        0.00       -0.08      0.13 o 
   0   7   7        4.43        4.59      0.25 o 
   1   7   7       13.04       12.77      0.49 o 
   2   7   7       64.39       60.79      1.10 o 
   3   7   7       46.95       42.47      1.26 o 
   4   7   7       30.46       26.91      0.91 o 
   5   7   7        0.52        0.37      0.24 o 
  -4   8   7       19.28       17.91      1.51 o 
  -3   8   7        0.64        0.29      1.03 o 
  -2   8   7        7.54        6.46      0.69 o 
  -1   8   7        2.57        1.92      0.26 o 
   0   8   7        5.61        5.27      0.35 o 
   1   8   7       43.76       48.84      1.17 o 
   2   8   7       24.55       25.14      0.77 o 
   3   8   7        3.88        3.22      0.38 o 
   4   8   7        2.30        1.97      0.58 o 
   5   8   7        0.65        1.16      0.34 o 
  -3   9   7        3.69        3.71      0.58 o 
  -2   9   7        0.03       -0.31      0.31 o 
  -1   9   7        1.11        0.37      0.28 o 
   0   9   7        6.97        6.56      0.46 o 
   1   9   7        0.41        0.33      0.24 o 
   2   9   7       23.11       24.11      0.97 o 
   3   9   7       11.24       13.42      0.75 o 
   4   9   7        1.86        1.66      0.51 o 
  -2  10   7        3.31        2.72      1.13 o 
  -1  10   7        0.27        0.26      0.29 o 
   0  10   7        2.10        1.78      0.34 o 
   1  10   7        4.55        3.27      0.38 o 
   2  10   7        3.06        2.37      0.35 o 
   3  10   7        0.39       -0.22      0.28 o 
   4  10   7        0.52        0.62      0.48 o 
  -1  11   7        0.40        0.04      0.29 o 
   0  11   7        0.06       -0.31      0.51 o 
   1  11   7        0.84        0.36      0.31 o 
   2  11   7        0.79        0.75      0.55 o 
   3  11   7        2.05        0.89      0.55 o 
  -2  -9   8        0.18       -0.34      0.62 o 
  -1  -9   8        0.91        1.72      0.75 o 
   0  -9   8        0.16       -0.23      0.35 o 
  -3  -8   8        3.63        3.57      0.53 o 
  -2  -8   8        3.74        3.05      0.51 o 
  -1  -8   8        0.19        0.49      0.27 o 
   0  -8   8        0.02        0.09      0.22 o 
   1  -8   8        0.73        0.67      0.35 o 
   2  -8   8        3.57        4.03      0.72 o 
  -4  -7   8        1.91        0.96      0.41 o 
  -3  -7   8        8.97        7.26      0.63 o 
  -2  -7   8        0.01       -0.01      0.20 o 
  -1  -7   8        9.10        6.98      0.38 o 
   0  -7   8        0.00       -0.17      0.17 o 
   1  -7   8        3.09        2.97      0.33 o 
   2  -7   8        0.17       -0.18      0.25 o 
   3  -7   8        0.53        0.03      0.29 o 
  -5  -6   8        0.12        0.09      0.36 o 
  -4  -6   8       30.38       27.60      1.11 o 
  -3  -6   8        0.44        0.09      0.26 o 
  -2  -6   8       63.05       60.06      1.41 o 
  -1  -6   8        0.32        0.17      0.15 o 
   0  -6   8        9.87       10.31      0.52 o 
   1  -6   8        5.75        4.79      0.30 o 
   2  -6   8        1.40        1.46      0.25 o 
   3  -6   8        6.70        5.48      0.37 o 
  -5  -5   8       12.58       12.95      0.75 o 
  -4  -5   8       65.19       62.07      1.45 o 
  -3  -5   8       42.60       41.95      1.07 o 
  -2  -5   8       32.69       31.56      0.74 o 
  -1  -5   8        1.13        0.83      0.17 o 
   0  -5   8        2.44        1.41      0.21 o 
   1  -5   8       32.35       32.72      0.76 o 
   2  -5   8       52.79       48.56      0.89 o 
   3  -5   8        5.29        7.41      0.36 o 
   4  -5   8       23.26       27.25      0.87 o 
  -5  -4   8        0.01        1.03      0.48 o 
  -4  -4   8        3.69        3.18      0.32 o 
  -3  -4   8        3.82        2.93      0.29 o 
  -2  -4   8       59.29       57.94      1.36 o 
  -1  -4   8       59.44       57.21      0.85 o 
   0  -4   8       10.48        8.52      0.28 o 
   1  -4   8       17.32       18.79      0.48 o 
   2  -4   8      194.67      198.09      2.77 o 
   3  -4   8       87.12       83.70      1.35 o 
   4  -4   8       19.59       21.38      0.74 o 
   5  -4   8        1.07        1.35      0.58 o 
  -6  -3   8        0.55        0.69      0.48 o 
  -5  -3   8        0.15        0.21      0.41 o 
  -4  -3   8       22.35       20.17      1.17 o 
  -3  -3   8        0.02       -0.17      0.19 o 
  -2  -3   8        3.56        3.93      0.38 o 
  -1  -3   8       68.40       73.22      1.30 o 
   0  -3   8       58.73       64.32      0.96 o 
   1  -3   8        6.12        3.98      0.19 o 
   2  -3   8        2.92        2.75      0.19 o 
   3  -3   8       37.40       37.24      0.65 o 
   4  -3   8       14.75       14.30      0.53 o 
   5  -3   8        4.50        6.75      0.56 o 
  -6  -2   8        1.36        2.26      0.55 o 
  -5  -2   8        8.70        7.28      0.56 o 
  -4  -2   8        0.77        1.49      0.29 o 
  -3  -2   8        9.03        7.38      0.46 o 
  -2  -2   8       19.02       21.59      0.51 o 
  -1  -2   8        6.29        5.69      0.19 o 
   0  -2   8       15.11       12.40      0.25 o 
   1  -2   8        0.48        0.19      0.08 o 
   2  -2   8       23.96       25.13      0.50 o 
   3  -2   8        0.50        0.34      0.10 o 
   4  -2   8       29.16       28.50      0.65 o 
   5  -2   8        3.26        4.62      0.55 o 
  -6  -1   8        0.97        0.62      0.48 o 
  -5  -1   8       14.86       13.31      0.70 o 
  -4  -1   8        0.71        0.65      0.24 o 
  -3  -1   8       30.15       29.84      0.76 o 
  -2  -1   8       53.42       51.40      0.80 o 
  -1  -1   8       29.85       34.96      0.61 o 
   0  -1   8        0.38        0.90      0.08 o 
   1  -1   8      331.65      338.98      4.09 o 
   2  -1   8        2.38        2.34      0.13 o 
   3  -1   8        3.66        4.46      0.23 o 
   4  -1   8        1.65        2.36      0.21 o 
   5  -1   8        3.37        3.17      0.33 o 
  -6   0   8        2.30        2.47      0.62 o 
  -5   0   8       36.60       34.72      1.19 o 
  -4   0   8        1.92        2.08      0.51 o 
  -3   0   8        0.90        1.04      0.24 o 
  -2   0   8      102.24       92.45      1.76 o 
  -1   0   8       26.09       34.59      0.69 o 
   0   0   8      354.42      390.69      5.16 o 
   1   0   8      222.13      242.98      2.74 o 
   2   0   8       27.55       28.75      0.50 o 
   3   0   8       14.98       14.89      0.37 o 
   4   0   8        7.00        7.76      0.35 o 
   5   0   8        0.14        0.44      0.19 o 
   6   0   8        0.80        0.87      0.33 o 
  -6   1   8        1.82        1.72      0.62 o 
  -5   1   8        4.63        4.63      0.44 o 
  -4   1   8       29.62       26.06      0.97 o 
  -3   1   8        8.57        7.85      0.46 o 
  -2   1   8       42.15       40.26      0.78 o 
  -1   1   8      418.82      444.18      5.33 o 
   0   1   8      527.15      594.59      6.55 o 
   1   1   8     1789.65     1815.38     17.32 o 
   2   1   8        2.18        3.95      0.22 o 
   3   1   8       30.26       30.55      0.81 o 
   4   1   8        9.97       10.09      0.37 o 
   5   1   8       23.56       24.53      0.67 o 
   6   1   8        0.60        0.45      0.29 o 
  -6   2   8        0.49        0.00      0.48 o 
  -5   2   8       11.54       10.49      0.56 o 
  -4   2   8        0.07        0.13      0.21 o 
  -3   2   8        2.71        2.36      0.31 o 
  -2   2   8      341.91      338.01      4.45 o 
  -1   2   8      513.95      498.98      6.21 o 
   0   2   8      967.25     1109.64     10.68 o 
   1   2   8       56.83       61.47      0.67 o 
   2   2   8      100.43      100.51      1.46 o 
   3   2   8       38.01       34.44      0.83 o 
   4   2   8       76.54       71.06      1.54 o 
   5   2   8       18.60       19.75      0.59 o 
   6   2   8        9.62       10.40      1.37 o 
  -5   3   8        6.21        4.94      0.53 o 
  -4   3   8        0.10        0.15      0.22 o 
  -3   3   8       16.57       15.69      0.63 o 
  -2   3   8        0.26        0.19      0.11 o 
  -1   3   8      189.08      199.65      2.26 o 
   0   3   8        5.52        6.51      0.13 o 
   1   3   8      687.41      667.84      7.62 o 
   2   3   8       93.71       81.11      1.22 o 
   3   3   8       23.94       24.16      0.63 o 
   4   3   8        0.59        0.59      0.23 o 
   5   3   8        0.01        0.14      0.22 o 
   6   3   8       14.30       13.65      1.65 o 
  -5   4   8        3.32        2.81      0.62 o 
  -4   4   8        0.27        0.23      0.23 o 
  -3   4   8        4.52        5.75      0.37 o 
  -2   4   8       44.94       44.71      0.69 o 
  -1   4   8       79.76       75.75      0.90 o 
   0   4   8        1.98        1.11      0.07 o 
   1   4   8       27.22       27.04      0.36 o 
   2   4   8        2.35        2.55      0.11 o 
   3   4   8        0.22        0.14      0.09 o 
   4   4   8       11.98       11.80      0.58 o 
   5   4   8        6.05        4.76      0.38 o 
   6   4   8        0.01        0.12      0.33 o 
  -5   5   8        0.04       -0.41      0.41 o 
  -4   5   8        1.82        1.15      0.28 o 
  -3   5   8        3.87        5.20      0.30 o 
  -2   5   8       23.23       24.09      0.47 o 
  -1   5   8       56.78       55.26      0.63 o 
   0   5   8       29.89       30.50      0.38 o 
   1   5   8        7.19        8.30      0.16 o 
   2   5   8        0.01        0.13      0.10 o 
   3   5   8        0.52        0.38      0.12 o 
   4   5   8       10.99        9.11      0.45 o 
   5   5   8        0.83        0.65      0.16 o 
   6   5   8        0.29        1.28      0.36 o 
  -5   6   8        1.49        1.30      0.62 o 
  -4   6   8        0.06       -0.19      0.19 o 
  -3   6   8        1.04        0.68      0.18 o 
  -2   6   8      224.87      203.32      3.61 o 
  -1   6   8        0.00        0.04      0.09 o 
   0   6   8       10.43        9.74      0.30 o 
   1   6   8        1.24        1.94      0.16 o 
   2   6   8       36.67       34.95      0.70 o 
   3   6   8        9.31        7.96      0.37 o 
   4   6   8        1.89        1.42      0.20 o 
   5   6   8        5.72        3.96      0.30 o 
   6   6   8        0.44        0.19      0.19 o 
  -4   7   8       12.47       14.80      0.56 o 
  -3   7   8       13.53       10.97      0.50 o 
  -2   7   8       15.39       14.80      0.59 o 
  -1   7   8       54.88       50.10      1.02 o 
   0   7   8        0.02        0.13      0.12 o 
   1   7   8       42.96       42.42      0.83 o 
   2   7   8       17.14       15.45      0.44 o 
   3   7   8       11.38       11.27      0.71 o 
   4   7   8       41.86       38.98      1.65 o 
   5   7   8        1.11        0.57      0.24 o 
  -4   8   8        3.85        4.72      0.58 o 
  -3   8   8        0.00        0.19      0.38 o 
  -2   8   8       59.90       60.82      1.42 o 
  -1   8   8       17.34       18.44      0.85 o 
   0   8   8       44.13       44.11      1.03 o 
   1   8   8        6.03        6.32      0.40 o 
   2   8   8        1.32        1.48      0.31 o 
   3   8   8       53.84       51.23      1.53 o 
   4   8   8        7.66        4.72      0.48 o 
   5   8   8        4.11        2.28      0.58 o 
  -3   9   8        1.04        0.08      0.34 o 
  -2   9   8        4.31        4.34      0.53 o 
  -1   9   8        3.10        2.20      0.33 o 
   0   9   8        2.02        1.55      0.30 o 
   1   9   8       15.90       16.37      0.67 o 
   2   9   8        0.11        0.04      0.27 o 
   3   9   8        0.18        0.01      0.34 o 
   4   9   8       18.79       20.38      1.44 o 
  -2  10   8        5.03        5.64      1.41 o 
  -1  10   8        0.00        0.00      0.26 o 
   0  10   8        5.68        5.45      0.69 o 
   1  10   8        2.69        2.12      0.36 o 
   2  10   8        2.02        2.95      0.44 o 
   3  10   8        3.46        2.78      0.43 o 
   4  10   8        4.21        3.36      0.62 o 
   0  11   8        0.09       -0.56      0.65 o 
   1  11   8        1.44        1.85      0.39 o 
   2  11   8        2.48        2.13      0.62 o 
  -3  -8   9        3.31        2.40      0.51 o 
  -2  -8   9        0.45        0.95      0.41 o 
  -1  -8   9        0.01        0.48      0.69 o 
   0  -8   9        5.79        6.41      0.56 o 
   1  -8   9        0.01       -0.30      0.30 o 
  -4  -7   9        0.13        0.75      0.55 o 
  -3  -7   9        0.00       -0.27      0.31 o 
  -2  -7   9       11.01       12.62      0.60 o 
  -1  -7   9        0.71        0.63      0.25 o 
   0  -7   9        2.45        2.84      0.30 o 
   1  -7   9        4.26        4.77      0.49 o 
   2  -7   9        1.48        1.55      0.39 o 
  -4  -6   9        8.63        8.78      0.68 o 
  -3  -6   9        0.02        0.08      0.20 o 
  -2  -6   9        4.75        4.65      0.33 o 
  -1  -6   9       32.65       30.53      0.68 o 
   0  -6   9       11.17       11.40      0.46 o 
   1  -6   9        6.29        5.63      0.35 o 
   2  -6   9        6.09        5.35      0.49 o 
   3  -6   9        0.22        0.88      0.30 o 
  -5  -5   9        1.28        2.03      0.62 o 
  -4  -5   9        3.54        2.84      0.44 o 
  -3  -5   9       37.56       37.55      1.03 o 
  -2  -5   9       14.72       13.85      0.49 o 
  -1  -5   9       56.88       54.23      0.97 o 
   0  -5   9        1.71        1.79      0.28 o 
   1  -5   9       29.41       30.80      0.99 o 
   2  -5   9        0.32        0.13      0.16 o 
   3  -5   9       19.27       20.96      0.98 o 
   4  -5   9        0.97        1.82      0.34 o 
  -5  -4   9        7.46        6.11      0.82 o 
  -4  -4   9       34.04       34.52      0.96 o 
  -3  -4   9       12.02       11.26      0.51 o 
  -2  -4   9       39.12       38.17      0.72 o 
  -1  -4   9       53.40       53.71      0.82 o 
   0  -4   9      134.54      126.06      1.86 o 
   1  -4   9      103.03      100.31      1.51 o 
   2  -4   9       53.57       55.26      0.96 o 
   3  -4   9       20.25       19.37      0.50 o 
   4  -4   9       11.63       14.77      0.63 o 
  -5  -3   9       10.33       10.84      1.03 o 
  -4  -3   9        9.72        7.64      0.65 o 
  -3  -3   9        1.06        0.26      0.17 o 
  -2  -3   9        0.83        0.62      0.19 o 
  -1  -3   9      194.11      198.41      2.85 o 
   0  -3   9       68.67       61.97      0.84 o 
   1  -3   9       56.78       59.23      0.95 o 
   2  -3   9        0.04        0.10      0.13 o 
   3  -3   9       11.06       11.97      0.36 o 
   4  -3   9        7.85        9.86      0.60 o 
   5  -3   9        0.93        1.44      0.38 o 
  -6  -2   9        0.40        0.55      0.48 o 
  -5  -2   9       14.03       13.03      1.10 o 
  -4  -2   9        0.19        0.42      0.26 o 
  -3  -2   9        5.91        6.80      0.39 o 
  -2  -2   9       47.37       44.59      0.77 o 
  -1  -2   9       12.07        9.22      0.26 o 
   0  -2   9       94.85       98.27      1.22 o 
   1  -2   9       34.66       32.14      0.54 o 
   2  -2   9        7.16        6.77      0.26 o 
   3  -2   9        4.31        4.40      0.22 o 
   4  -2   9        1.24        2.32      0.28 o 
   5  -2   9        9.13        8.97      0.65 o 
  -6  -1   9        0.06        0.27      0.48 o 
  -5  -1   9        9.10        6.93      0.82 o 
  -4  -1   9        1.28        1.14      0.79 o 
  -3  -1   9        0.04        0.00      0.16 o 
  -2  -1   9        8.60        8.13      0.32 o 
  -1  -1   9        0.03       -0.07      0.07 o 
   0  -1   9       18.97       17.74      0.32 o 
   1  -1   9       27.93       34.38      0.55 o 
   2  -1   9        1.27        0.58      0.12 o 
   3  -1   9       23.52       21.02      0.56 o 
   4  -1   9       14.48       13.94      0.48 o 
   5  -1   9        4.88        5.01      0.51 o 
  -6   0   9        0.15        0.21      0.48 o 
  -5   0   9        0.92        0.75      0.48 o 
  -4   0   9       79.06       76.65      2.03 o 
  -3   0   9        3.72        3.57      0.34 o 
  -2   0   9       23.79       21.86      0.53 o 
  -1   0   9       49.42       46.32      0.77 o 
   0   0   9       28.00       26.64      0.49 o 
   1   0   9       44.58       47.21      0.63 o 
   2   0   9       12.43       14.15      0.31 o 
   3   0   9       14.56       17.33      0.58 o 
   4   0   9       14.63       14.76      0.47 o 
   5   0   9        0.19        0.11      0.21 o 
  -6   1   9        5.97        6.93      0.89 o 
  -5   1   9        4.35        3.09      0.62 o 
  -4   1   9        0.08        0.03      0.24 o 
  -3   1   9       74.19       73.06      1.51 o 
  -2   1   9       86.92       84.85      1.64 o 
  -1   1   9      250.46      247.44      3.38 o 
   0   1   9      199.09      209.96      2.61 o 
   1   1   9       65.79       63.32      0.74 o 
   2   1   9       59.50       61.86      0.92 o 
   3   1   9       10.63        9.64      0.42 o 
   4   1   9        5.33        6.83      0.46 o 
   5   1   9        0.32       -0.07      0.18 o 
   6   1   9        1.00        1.03      0.33 o 
  -6   2   9        2.36        2.88      0.75 o 
  -5   2   9        2.62        2.68      0.62 o 
  -4   2   9       75.75       66.61      3.57 o 
  -3   2   9      111.72      105.98      2.56 o 
  -2   2   9      207.50      202.81      3.03 o 
  -1   2   9        2.26        2.57      0.22 o 
   0   2   9       20.69       22.29      0.35 o 
   1   2   9      395.58      407.59      4.47 o 
   2   2   9       14.22       14.75      0.34 o 
   3   2   9       13.43       13.40      0.48 o 
   4   2   9       13.77       14.28      0.57 o 
   5   2   9        4.06        3.16      0.37 o 
   6   2   9       17.50       17.74      1.30 o 
  -5   3   9        2.91        5.15      0.75 o 
  -4   3   9        1.12        0.46      0.24 o 
  -3   3   9       15.58       14.06      0.75 o 
  -2   3   9       41.43       42.66      0.71 o 
  -1   3   9        1.29        0.97      0.11 o 
   0   3   9       28.50       33.02      0.39 o 
   1   3   9       19.42       16.75      0.24 o 
   2   3   9      207.03      197.21      2.87 o 
   3   3   9       56.15       53.02      0.97 o 
   4   3   9       73.32       70.99      1.52 o 
   5   3   9       12.12       10.62      0.65 o 
   6   3   9        0.62        0.00      0.48 o 
  -5   4   9        0.11       -0.14      0.48 o 
  -4   4   9        7.54        5.62      0.50 o 
  -3   4   9        4.58        2.83      0.23 o 
  -2   4   9        3.64        4.00      0.20 o 
  -1   4   9       53.81       54.89      0.74 o 
   0   4   9       22.70       22.81      0.32 o 
   1   4   9        0.15        0.25      0.06 o 
   2   4   9        6.90        7.20      0.19 o 
   3   4   9       14.82       15.36      0.42 o 
   4   4   9       32.81       33.36      1.57 o 
   5   4   9        6.16        6.00      0.51 o 
   6   4   9       11.94       10.84      0.70 o 
  -5   5   9        2.84        2.68      0.69 o 
  -4   5   9        0.09        0.22      0.26 o 
  -3   5   9        0.26        0.07      0.19 o 
  -2   5   9       25.09       26.29      0.50 o 
  -1   5   9       96.30      103.06      1.27 o 
   0   5   9        2.62        3.66      0.14 o 
   1   5   9      134.81      134.90      1.72 o 
   2   5   9        0.12        0.03      0.11 o 
   3   5   9        6.48        6.94      0.28 o 
   4   5   9        4.51        3.64      0.28 o 
   5   5   9        3.15        3.70      0.50 o 
   6   5   9        1.80        1.08      0.22 o 
  -4   6   9        4.56        4.52      0.33 o 
  -3   6   9        8.98        7.90      0.50 o 
  -2   6   9       23.63       21.95      0.53 o 
  -1   6   9        2.63        1.34      0.11 o 
   0   6   9        0.12        0.20      0.11 o 
   1   6   9       17.12       15.71      0.42 o 
   2   6   9        3.64        3.19      0.25 o 
   3   6   9        0.46        0.50      0.17 o 
   4   6   9        0.12       -0.05      0.15 o 
   5   6   9        0.50       -0.16      0.16 o 
  -4   7   9        4.00        4.18      0.62 o 
  -3   7   9        0.09        0.03      0.31 o 
  -2   7   9       20.74       19.50      0.69 o 
  -1   7   9       45.26       47.74      0.87 o 
   0   7   9        0.23        0.47      0.14 o 
   1   7   9       14.22       14.13      0.50 o 
   2   7   9        7.86        6.81      0.35 o 
   3   7   9       17.97       16.44      0.54 o 
   4   7   9        0.02        0.05      0.24 o 
   5   7   9        0.18        0.32      0.23 o 
  -3   8   9        1.34        1.39      0.39 o 
  -2   8   9        0.54        0.21      0.26 o 
  -1   8   9       66.28       66.23      1.49 o 
   0   8   9        4.58        4.21      0.26 o 
   1   8   9       14.97       15.89      0.61 o 
   2   8   9       11.80       10.60      0.63 o 
   3   8   9       14.93       13.89      0.72 o 
   4   8   9       25.61       26.23      1.00 o 
   5   8   9        0.21       -0.14      0.34 o 
  -3   9   9        0.08        0.25      0.39 o 
  -2   9   9        2.12        1.82      0.41 o 
  -1   9   9       18.40       18.32      0.90 o 
   0   9   9        9.54       10.39      0.58 o 
   1   9   9       51.59       53.45      2.85 o 
   2   9   9        0.52        0.16      0.26 o 
   3   9   9        1.86        1.44      0.36 o 
   4   9   9        7.26        4.47      0.72 o 
  -2  10   9        1.72        1.79      0.48 o 
  -1  10   9        3.75        4.22      0.59 o 
   0  10   9        0.22       -0.34      0.40 o 
   1  10   9        0.31       -0.08      0.31 o 
   2  10   9        3.15        3.90      0.49 o 
   3  10   9        7.38        7.27      0.89 o 
   0  11   9        0.05       -0.33      0.38 o 
   1  11   9        2.01        1.88      0.46 o 
   2  11   9        0.16        0.41      0.48 o 
  -2  -8  10        3.45        5.87      0.65 o 
  -1  -8  10       11.01       14.54      1.37 o 
   0  -8  10        0.01       -0.34      0.34 o 
  -3  -7  10        0.55        0.75      0.41 o 
  -2  -7  10        2.59        3.29      0.51 o 
  -1  -7  10        0.08        0.02      0.26 o 
   0  -7  10        2.88        2.49      0.41 o 
   1  -7  10       16.46       20.60      0.94 o 
   2  -7  10        0.17       -0.02      0.34 o 
  -4  -6  10        0.10        0.41      0.55 o 
  -3  -6  10        0.84        0.42      0.38 o 
  -2  -6  10        5.91        4.94      0.35 o 
  -1  -6  10        0.04       -0.03      0.20 o 
   0  -6  10       17.11       17.61      0.56 o 
   1  -6  10        0.01       -0.16      0.27 o 
   2  -6  10        0.99        0.53      0.29 o 
   3  -6  10        4.82        4.26      0.46 o 
  -5  -5  10       16.83       18.52      0.97 o 
  -4  -5  10        3.20        3.72      0.49 o 
  -3  -5  10       12.39       13.23      0.59 o 
  -2  -5  10       54.74       51.96      1.12 o 
  -1  -5  10       16.94       16.61      0.55 o 
   0  -5  10       46.65       48.01      0.99 o 
   1  -5  10        3.13        3.19      0.22 o 
   2  -5  10        0.00       -0.03      0.17 o 
   3  -5  10        0.01       -0.27      0.27 o 
  -5  -4  10       29.44       30.26      2.09 o 
  -4  -4  10       13.95       14.44      1.92 o 
  -3  -4  10        0.36       -0.06      0.22 o 
  -2  -4  10        0.56        0.32      0.16 o 
  -1  -4  10      303.00      294.02      6.33 o 
   0  -4  10       53.77       56.82      1.10 o 
   1  -4  10        2.15        1.63      0.19 o 
   2  -4  10        2.20        2.05      0.31 o 
   3  -4  10        0.81        0.33      0.21 o 
   4  -4  10       31.95       39.10      1.85 o 
  -5  -3  10        1.46        1.72      0.62 o 
  -4  -3  10       52.14       53.53      1.62 o 
  -3  -3  10        1.62        1.52      0.19 o 
  -2  -3  10      193.21      186.59      2.65 o 
  -1  -3  10        1.34        2.15      0.26 o 
   0  -3  10      309.48      313.51      3.59 o 
   1  -3  10      242.57      244.63      3.33 o 
   2  -3  10       23.27       21.15      0.50 o 
   3  -3  10       14.85       17.02      0.46 o 
   4  -3  10        0.50        1.10      0.48 o 
  -5  -2  10        9.92        8.71      0.96 o 
  -4  -2  10        5.05        4.96      0.48 o 
  -3  -2  10        5.15        4.65      0.31 o 
  -2  -2  10        3.59        3.93      0.22 o 
  -1  -2  10      118.22      109.89      1.63 o 
   0  -2  10       74.07       77.84      1.19 o 
   1  -2  10        0.00        0.32      0.12 o 
   2  -2  10       57.81       55.60      0.93 o 
   3  -2  10        3.18        2.09      0.17 o 
   4  -2  10       91.56       94.69      2.45 o 
   5  -2  10        0.51        2.24      0.79 o 
  -5  -1  10        2.62        2.47      0.62 o 
  -4  -1  10       34.25       31.50      1.11 o 
  -3  -1  10        3.88        4.59      0.31 o 
  -2  -1  10      150.20      138.98      2.26 o 
  -1  -1  10       62.46       60.55      0.88 o 
   0  -1  10       27.18       25.18      0.41 o 
   1  -1  10      233.14      226.59      2.79 o 
   2  -1  10       22.16       23.25      0.48 o 
   3  -1  10        0.15        0.49      0.71 o 
   4  -1  10        0.19        0.04      0.23 o 
   5  -1  10       14.56       16.37      0.75 o 
  -5   0  10        5.03        5.15      0.75 o 
  -4   0  10       13.73       13.23      0.72 o 
  -3   0  10      102.17      100.57      2.46 o 
  -2   0  10        0.18        0.21      0.13 o 
  -1   0  10        0.05        0.07      0.10 o 
   0   0  10       94.71      101.99      1.96 o 
   1   0  10        0.42        0.25      0.08 o 
   2   0  10        0.56        0.73      0.13 o 
   3   0  10       11.41       10.71      0.46 o 
   4   0  10       29.37       29.00      0.87 o 
   5   0  10        1.53        1.00      0.36 o 
  -5   1  10        0.77        0.55      0.48 o 
  -4   1  10       47.86       46.18      1.40 o 
  -3   1  10        0.76        0.83      0.23 o 
  -2   1  10        0.13        0.06      0.17 o 
  -1   1  10        0.80        0.90      0.13 o 
   0   1  10       60.86       64.12      0.90 o 
   1   1  10       76.03       72.70      0.91 o 
   2   1  10       20.60       22.98      0.38 o 
   3   1  10      111.75      116.01      2.24 o 
   4   1  10       11.28       10.76      0.49 o 
   5   1  10        0.26       -0.11      0.45 o 
  -5   2  10        3.29        1.92      0.62 o 
  -4   2  10       17.66       16.57      1.34 o 
  -3   2  10      471.85      454.04      7.80 o 
  -2   2  10      183.51      183.43      3.30 o 
  -1   2  10        3.21        2.76      0.25 o 
   0   2  10        0.00       -0.03      0.08 o 
   1   2  10       13.73       14.62      0.30 o 
   2   2  10      473.46      460.52      6.83 o 
   3   2  10        0.02       -0.01      0.17 o 
   4   2  10        0.42        0.35      0.22 o 
   5   2  10        3.96        3.73      0.46 o 
   6   2  10        5.23        7.20      0.89 o 
  -5   3  10        3.87        1.85      0.62 o 
  -4   3  10       24.66       23.64      1.06 o 
  -3   3  10       48.82       48.34      1.42 o 
  -2   3  10       70.83       73.88      1.13 o 
  -1   3  10      354.54      358.98      4.31 o 
   0   3  10       21.85       23.82      0.36 o 
   1   3  10      268.85      269.90      2.85 o 
   2   3  10      174.01      168.62      2.31 o 
   3   3  10      543.58      547.77      8.14 o 
   4   3  10        2.85        2.57      0.34 o 
   5   3  10        0.17        0.03      0.29 o 
   6   3  10        2.24        3.91      0.75 o 
  -5   4  10        2.33        1.37      0.62 o 
  -4   4  10        0.78        0.95      0.33 o 
  -3   4  10       49.48       50.01      1.46 o 
  -2   4  10      153.46      152.74      2.13 o 
  -1   4  10      100.34      104.85      1.39 o 
   0   4  10      112.09      115.44      1.30 o 
   1   4  10       82.39       85.86      0.98 o 
   2   4  10      260.07      246.17      3.74 o 
   3   4  10      176.81      166.85      2.64 o 
   4   4  10        1.47        1.47      0.21 o 
   5   4  10        5.00        4.35      0.48 o 
   6   4  10        0.07       -0.34      0.41 o 
  -5   5  10        5.37        5.01      0.89 o 
  -4   5  10        1.67        1.97      0.31 o 
  -3   5  10        6.13        5.41      0.39 o 
  -2   5  10        7.23        6.78      0.30 o 
  -1   5  10        8.61        8.83      0.27 o 
   0   5  10       21.94       25.25      0.52 o 
   1   5  10       51.89       54.23      0.88 o 
   2   5  10       10.50       10.41      0.64 o 
   3   5  10       22.10       21.79      0.69 o 
   4   5  10       23.60       23.68      0.67 o 
   5   5  10        1.60        1.57      0.24 o 
  -4   6  10        0.74        0.37      0.30 o 
  -3   6  10        6.90        6.00      0.34 o 
  -2   6  10        0.76        0.94      0.17 o 
  -1   6  10       18.98       18.04      0.46 o 
   0   6  10        0.29        0.18      0.13 o 
   1   6  10       14.79       15.65      0.52 o 
   2   6  10       52.93       53.74      1.16 o 
   3   6  10       13.53       12.41      0.47 o 
   4   6  10        8.44        8.18      0.62 o 
   5   6  10        0.19       -0.03      0.20 o 
  -4   7  10        0.00       -0.34      0.41 o 
  -3   7  10        4.15        3.36      0.55 o 
  -2   7  10        2.38        1.48      0.29 o 
  -1   7  10       53.94       50.39      0.91 o 
   0   7  10       55.79       57.80      0.99 o 
   1   7  10       17.54       19.56      0.60 o 
   2   7  10        2.56        2.97      0.27 o 
   3   7  10       14.90       15.69      0.72 o 
   4   7  10        0.78        0.19      0.32 o 
   5   7  10        0.00       -0.23      0.23 o 
  -3   8  10        2.19        1.74      0.58 o 
  -2   8  10        4.19        3.77      0.42 o 
  -1   8  10       37.71       39.14      0.88 o 
   0   8  10       92.78       97.02      1.70 o 
   1   8  10        0.78        0.84      0.22 o 
   2   8  10        4.73        4.78      0.58 o 
   3   8  10        9.85       10.06      0.93 o 
   4   8  10        0.31        0.59      0.31 o 
   5   8  10        4.72        5.69      0.62 o 
  -3   9  10        0.90        1.43      0.46 o 
  -2   9  10        1.12        0.85      0.30 o 
  -1   9  10        4.44        4.83      0.54 o 
   0   9  10      217.51      245.28      4.52 o 
   1   9  10        1.98        1.80      0.39 o 
   2   9  10       12.25       13.85      0.75 o 
   3   9  10        2.28        1.91      0.38 o 
   4   9  10        4.67        6.93      0.89 o 
  -2  10  10        0.70        0.62      0.41 o 
  -1  10  10        6.42        6.63      0.49 o 
   0  10  10        4.79        4.84      0.58 o 
   1  10  10        5.48        7.20      0.63 o 
   2  10  10        5.73        4.90      0.62 o 
   3  10  10        0.02       -0.01      0.31 o 
   0  11  10       12.92       14.34      1.23 o 
   1  11  10        2.40        4.12      0.82 o 
   2  11  10        3.37        3.70      0.75 o 
  -3  -7  11        0.03       -0.21      0.65 o 
  -2  -7  11        1.01        0.24      0.41 o 
  -1  -7  11        8.13       13.38      1.23 o 
   0  -7  11        0.13       -0.03      0.30 o 
   1  -7  11        0.00       -0.10      0.35 o 
  -4  -6  11        0.09        0.19      0.36 o 
  -3  -6  11        3.03        2.05      0.46 o 
  -2  -6  11        7.55        7.69      0.72 o 
  -1  -6  11       12.13       12.09      0.61 o 
   0  -6  11        1.75        2.69      0.41 o 
   1  -6  11        0.74        0.53      0.30 o 
   2  -6  11        7.00        8.56      0.59 o 
  -4  -5  11        3.33        2.60      0.51 o 
  -3  -5  11        4.45        5.01      0.56 o 
  -2  -5  11        0.59        0.46      0.22 o 
  -1  -5  11        3.81        3.70      0.26 o 
   0  -5  11       46.74       52.07      1.07 o 
   1  -5  11       37.05       38.96      0.78 o 
   2  -5  11        3.46        3.00      0.30 o 
   3  -5  11        0.01        0.04      0.21 o 
  -5  -4  11       21.04       25.60      1.16 o 
  -4  -4  11        8.02        9.49      1.44 o 
  -3  -4  11        0.01        0.15      0.19 o 
  -2  -4  11        0.26        0.15      0.15 o 
  -1  -4  11      100.65      101.32      1.96 o 
   0  -4  11       51.24       52.30      0.91 o 
   1  -4  11        0.03       -0.14      0.14 o 
   2  -4  11        3.61        3.50      0.24 o 
   3  -4  11       16.68       21.35      1.75 o 
   4  -4  11        0.00        0.07      0.48 o 
  -5  -3  11        7.22        8.92      1.03 o 
  -4  -3  11        4.26        3.98      0.75 o 
  -3  -3  11       20.69       20.71      0.57 o 
  -2  -3  11       42.18       41.40      0.79 o 
  -1  -3  11       45.98       48.17      1.10 o 
   0  -3  11      402.60      419.55      5.11 o 
   1  -3  11      237.91      240.69      3.30 o 
   2  -3  11        1.79        1.67      0.19 o 
   3  -3  11        2.56        2.48      0.25 o 
   4  -3  11        6.87        8.99      0.89 o 
  -5  -2  11        0.01       -0.14      0.41 o 
  -4  -2  11       29.70       29.01      1.10 o 
  -3  -2  11       18.97       19.14      0.65 o 
  -2  -2  11      102.85      102.17      1.56 o 
  -1  -2  11      308.77      307.85      4.20 o 
   0  -2  11       58.22       56.60      0.94 o 
   1  -2  11      162.00      158.14      2.04 o 
   2  -2  11        1.36        1.85      0.18 o 
   3  -2  11        4.15        3.98      0.24 o 
   4  -2  11       11.49       15.16      1.10 o 
   5  -2  11       15.38       17.84      1.30 o 
  -5  -1  11        2.24        2.54      0.62 o 
  -4  -1  11        0.26        0.18      0.31 o 
  -3  -1  11       27.28       26.02      0.83 o 
  -2  -1  11       20.85       21.46      0.57 o 
  -1  -1  11        3.35        3.02      0.19 o 
   0  -1  11       39.04       37.20      0.57 o 
   1  -1  11        6.13        7.20      0.29 o 
   2  -1  11       88.24       85.30      1.45 o 
   3  -1  11        8.59        8.85      0.46 o 
   4  -1  11        0.01       -0.26      0.26 o 
   5  -1  11       19.75       19.90      1.30 o 
  -5   0  11        8.38        8.16      0.89 o 
  -4   0  11        6.43        5.91      0.58 o 
  -3   0  11        0.92        0.58      0.25 o 
  -2   0  11        0.37        0.45      0.20 o 
  -1   0  11       37.68       31.34      0.61 o 
   0   0  11       29.39       28.93      0.50 o 
   1   0  11       22.18       21.73      0.40 o 
   2   0  11        5.55        4.94      0.23 o 
   3   0  11        1.02        0.81      0.22 o 
   4   0  11        2.67        3.31      0.36 o 
   5   0  11        1.31        1.03      0.48 o 
  -5   1  11        2.46        2.47      0.62 o 
  -4   1  11        8.37        8.07      0.96 o 
  -3   1  11       13.71       11.09      0.51 o 
  -2   1  11      277.85      270.30      4.73 o 
  -1   1  11        0.15        0.08      0.09 o 
   0   1  11      211.51      213.73      2.92 o 
   1   1  11       68.24       71.35      1.08 o 
   2   1  11        5.24        4.69      0.18 o 
   3   1  11       28.68       28.71      0.82 o 
   4   1  11        2.32        2.55      0.32 o 
   5   1  11        3.58        2.96      0.48 o 
  -5   2  11        1.25        2.13      0.62 o 
  -4   2  11        0.90        0.93      0.31 o 
  -3   2  11      242.25      235.05      4.48 o 
  -2   2  11      266.34      258.41      4.55 o 
  -1   2  11        0.08        0.41      0.15 o 
   0   2  11       24.09       27.77      0.50 o 
   1   2  11       48.22       50.06      0.73 o 
   2   2  11       60.06       59.69      1.07 o 
   3   2  11        3.38        3.09      0.24 o 
   4   2  11       32.58       32.12      0.90 o 
   5   2  11        0.08       -0.34      0.34 o 
  -5   3  11        7.77        7.27      0.96 o 
  -4   3  11       28.09       28.14      1.08 o 
  -3   3  11       27.24       25.02      0.76 o 
  -2   3  11      884.80      886.06     14.84 o 
  -1   3  11       35.97       35.95      0.60 o 
   0   3  11       11.81       13.24      0.25 o 
   1   3  11       41.10       39.43      0.54 o 
   2   3  11       77.25       74.86      1.29 o 
   3   3  11      141.69      133.47      2.98 o 
   4   3  11        6.81        5.85      0.36 o 
   5   3  11        0.39       -0.11      0.31 o 
  -5   4  11       15.72       17.49      1.44 o 
  -4   4  11       18.73       21.98      0.99 o 
  -3   4  11       72.73       76.46      2.37 o 
  -2   4  11        1.47        1.13      0.20 o 
  -1   4  11      114.05      101.55      1.37 o 
   0   4  11        1.27        1.20      0.12 o 
   1   4  11       15.15       13.08      0.29 o 
   2   4  11      299.23      296.18      4.49 o 
   3   4  11        9.75       11.28      0.41 o 
   4   4  11      139.36      131.51      2.18 o 
   5   4  11        0.22        0.30      0.21 o 
  -4   5  11        7.65        8.56      0.64 o 
  -3   5  11        2.19        1.74      0.26 o 
  -2   5  11       41.37       40.97      0.93 o 
  -1   5  11      140.57      140.89      2.23 o 
   0   5  11        8.43        8.94      0.36 o 
   1   5  11        0.33        0.88      0.20 o 
   2   5  11        3.55        4.47      0.30 o 
   3   5  11       82.83       76.65      1.56 o 
   4   5  11       18.28       17.65      0.61 o 
   5   5  11        5.34        5.27      0.35 o 
  -4   6  11        8.64       10.91      1.17 o 
  -3   6  11        0.22        0.21      0.28 o 
  -2   6  11        9.21        9.64      0.53 o 
  -1   6  11       11.50       11.07      0.37 o 
   0   6  11        0.88        0.80      0.15 o 
   1   6  11       14.73       14.50      0.51 o 
   2   6  11       34.42       33.61      0.85 o 
   3   6  11        0.20        0.30      0.19 o 
   4   6  11        1.80        1.35      0.24 o 
   5   6  11       12.84       12.10      0.88 o 
  -4   7  11        3.12        3.57      0.55 o 
  -3   7  11        4.87        3.29      0.62 o 
  -2   7  11       29.40       30.51      2.02 o 
  -1   7  11        0.25        0.01      0.19 o 
   0   7  11        3.70        5.06      0.31 o 
   1   7  11       29.93       27.96      0.78 o 
   2   7  11        8.14        8.67      0.47 o 
   3   7  11        1.47        1.09      0.23 o 
   4   7  11        2.94        2.53      0.27 o 
   5   7  11        0.22        0.14      0.34 o 
  -3   8  11        0.53        0.89      0.48 o 
  -2   8  11        0.62        0.30      0.33 o 
  -1   8  11        7.32        8.05      0.40 o 
   0   8  11       20.92       21.48      0.92 o 
   1   8  11       17.85       20.89      0.78 o 
   2   8  11        0.42       -0.10      0.26 o 
   3   8  11        2.73        3.12      0.48 o 
   4   8  11       11.25        9.28      0.75 o 
  -2   9  11        0.01        0.01      0.36 o 
  -1   9  11       38.78       42.46      1.17 o 
   0   9  11        7.46        8.68      0.69 o 
   1   9  11      138.73      150.75      3.68 o 
   2   9  11        2.93        3.32      0.65 o 
   3   9  11        0.10        0.25      0.31 o 
   4   9  11        3.39        1.85      0.55 o 
  -1  10  11        1.11        1.00      0.34 o 
   0  10  11       10.36       14.52      0.90 o 
   1  10  11       45.96       52.62      2.40 o 
   2  10  11        3.49        4.08      0.53 o 
   3  10  11        0.17       -0.21      0.41 o 
  -2  -7  12        0.09        0.35      0.41 o 
  -1  -7  12        3.74        3.70      0.89 o 
   0  -7  12       41.28       52.17      1.63 o 
  -3  -6  12        0.02        0.10      0.39 o 
  -2  -6  12        2.26        2.11      0.48 o 
  -1  -6  12       29.60       29.09      1.65 o 
   0  -6  12        5.75        6.66      0.56 o 
   1  -6  12        7.96        9.65      0.66 o 
   2  -6  12        1.12        1.18      0.35 o 
  -4  -5  12        0.09        0.27      0.39 o 
  -3  -5  12        4.11        4.79      0.56 o 
  -2  -5  12        5.36        6.14      0.58 o 
  -1  -5  12        2.97        2.81      0.29 o 
   0  -5  12       19.66       23.84      0.91 o 
   1  -5  12        5.86        6.72      0.62 o 
   2  -5  12        0.00       -0.06      0.33 o 
   3  -5  12        3.96        5.40      0.43 o 
  -4  -4  12       36.25       38.06      3.33 o 
  -3  -4  12        0.60        0.40      0.31 o 
  -2  -4  12        1.54        1.60      0.25 o 
  -1  -4  12       14.80       15.20      0.46 o 
   0  -4  12       10.18       11.07      0.38 o 
   1  -4  12       31.03       35.09      0.72 o 
   2  -4  12        0.12       -0.21      0.21 o 
   3  -4  12        0.00        0.04      0.23 o 
  -5  -3  12        2.64        4.18      0.82 o 
  -4  -3  12       37.74       40.61      1.43 o 
  -3  -3  12        0.28        0.47      0.26 o 
  -2  -3  12        9.73        9.40      0.36 o 
  -1  -3  12        9.23        9.42      0.32 o 
   0  -3  12       15.76       15.83      0.49 o 
   1  -3  12        3.21        2.87      0.32 o 
   2  -3  12        7.32        7.62      0.38 o 
   3  -3  12        2.30        2.52      0.34 o 
   4  -3  12        2.44        2.40      0.62 o 
  -5  -2  12        4.80        5.83      0.89 o 
  -4  -2  12        0.24        0.41      0.48 o 
  -3  -2  12      119.80      116.72      2.31 o 
  -2  -2  12       29.68       28.70      0.62 o 
  -1  -2  12       87.82       87.95      1.39 o 
   0  -2  12       35.97       35.59      0.72 o 
   1  -2  12        1.42        2.20      0.18 o 
   2  -2  12       55.30       53.00      1.03 o 
   3  -2  12        2.94        3.31      0.23 o 
   4  -2  12        5.17        7.27      0.82 o 
  -5  -1  12        3.99        3.43      0.75 o 
  -4  -1  12        4.04        4.12      0.48 o 
  -3  -1  12      128.10      126.51      2.67 o 
  -2  -1  12       67.51       64.25      1.22 o 
  -1  -1  12       54.82       51.79      0.92 o 
   0  -1  12        5.90        5.81      0.21 o 
   1  -1  12       78.30       69.60      1.11 o 
   2  -1  12       15.08       14.88      0.44 o 
   3  -1  12       68.07       67.47      1.51 o 
   4  -1  12        2.72        2.22      0.41 o 
   5  -1  12        3.92        4.39      0.75 o 
  -5   0  12        1.02        1.17      0.55 o 
  -4   0  12       12.01       10.76      0.93 o 
  -3   0  12       50.28       47.21      1.12 o 
  -2   0  12      179.35      164.01      2.67 o 
  -1   0  12       15.29       14.79      0.41 o 
   0   0  12        0.54        0.58      0.13 o 
   1   0  12       33.68       35.57      0.65 o 
   2   0  12       31.79       30.01      0.58 o 
   3   0  12       95.98       95.51      1.96 o 
   4   0  12       28.51       26.33      1.02 o 
   5   0  12        0.15       -0.41      0.41 o 
  -5   1  12        6.13        7.07      0.89 o 
  -4   1  12        1.51        1.88      0.75 o 
  -3   1  12       64.09       66.80      1.48 o 
  -2   1  12       35.81       30.98      0.82 o 
  -1   1  12        7.43        6.51      0.26 o 
   0   1  12        1.70        2.01      0.15 o 
   1   1  12       24.98       27.87      1.22 o 
   2   1  12       31.42       30.56      0.56 o 
   3   1  12       25.35       26.31      0.77 o 
   4   1  12        4.89        5.82      0.41 o 
   5   1  12        0.53        1.03      0.48 o 
  -5   2  12        0.02       -0.41      0.41 o 
  -4   2  12        0.25       -0.24      0.29 o 
  -3   2  12        9.73        9.29      0.47 o 
  -2   2  12       59.28       56.02      1.25 o 
  -1   2  12        1.44        1.39      0.26 o 
   0   2  12        2.03        1.83      0.18 o 
   1   2  12       49.21       48.99      0.73 o 
   2   2  12       53.97       50.93      0.81 o 
   3   2  12        2.52        2.38      0.23 o 
   4   2  12        3.98        3.12      0.41 o 
   5   2  12        0.38        0.00      0.41 o 
  -5   3  12        7.14        8.10      1.10 o 
  -4   3  12        7.36        6.58      0.54 o 
  -3   3  12       10.23        8.17      0.46 o 
  -2   3  12       21.18       19.81      0.64 o 
  -1   3  12      283.25      278.92      3.19 o 
   0   3  12        6.99        5.49      0.21 o 
   1   3  12        8.60        9.14      0.23 o 
   2   3  12       11.23        9.44      0.34 o 
   3   3  12        0.76        1.14      0.61 o 
   4   3  12        0.46        0.25      0.20 o 
   5   3  12        6.30        7.60      1.17 o 
  -5   4  12        0.12        0.34      0.62 o 
  -4   4  12       42.96       48.58      4.36 o 
  -3   4  12        7.13        7.68      0.50 o 
  -2   4  12       26.34       29.79      0.69 o 
  -1   4  12       47.97       51.23      0.80 o 
   0   4  12       27.82       26.75      0.48 o 
   1   4  12       18.92       17.02      0.42 o 
   2   4  12      136.41      135.58      2.20 o 
   3   4  12      122.66      117.03      1.97 o 
   4   4  12        0.84        1.54      0.34 o 
   5   4  12        4.64        4.55      0.35 o 
  -4   5  12        1.06        1.21      0.41 o 
  -3   5  12        8.84       11.41      0.72 o 
  -2   5  12        2.83        2.99      0.31 o 
  -1   5  12       65.23       64.46      1.19 o 
   0   5  12      373.55      377.70      6.60 o 
   1   5  12       54.20       54.74      1.03 o 
   2   5  12       67.50       65.01      1.38 o 
   3   5  12       21.94       21.34      0.66 o 
   4   5  12       28.94       28.60      0.81 o 
   5   5  12        0.00       -0.20      0.20 o 
  -4   6  12       14.55       17.29      1.44 o 
  -3   6  12        7.08        6.59      0.69 o 
  -2   6  12       20.60       21.19      0.82 o 
  -1   6  12       13.00       12.33      0.50 o 
   0   6  12        1.81        2.22      0.23 o 
   1   6  12      135.25      136.46      2.56 o 
   2   6  12        6.96        6.35      0.40 o 
   3   6  12        2.61        2.10      0.25 o 
   4   6  12        4.54        2.78      0.38 o 
   5   6  12        5.69        6.51      0.48 o 
  -3   7  12       10.22       10.63      0.96 o 
  -2   7  12        4.15        4.49      1.23 o 
  -1   7  12        0.27        0.04      0.36 o 
   0   7  12       68.46       68.95      1.30 o 
   1   7  12        6.83        7.26      0.55 o 
   2   7  12       15.09       15.80      0.57 o 
   3   7  12        0.31        0.51      0.22 o 
   4   7  12        5.43        5.13      0.38 o 
  -3   8  12        3.18        2.68      0.62 o 
  -2   8  12        0.15       -0.13      0.31 o 
  -1   8  12        2.89        3.40      0.62 o 
   0   8  12        0.06        0.30      0.22 o 
   1   8  12       14.55       15.35      0.80 o 
   2   8  12        0.00        0.05      0.30 o 
   3   8  12        3.42        3.21      0.41 o 
   4   8  12        0.00        0.00      0.26 o 
  -2   9  12        0.58        0.99      0.44 o 
  -1   9  12        0.01       -0.08      0.31 o 
   0   9  12       17.34       20.44      0.99 o 
   1   9  12        0.76        0.58      0.51 o 
   2   9  12        8.33        8.97      0.65 o 
   3   9  12        2.69        2.51      0.41 o 
  -1  10  12       22.20       25.45      1.14 o 
   0  10  12       20.84       23.12      1.51 o 
   1  10  12        5.44        6.55      1.23 o 
   2  10  12       13.76       14.94      1.82 o 
   3  10  12        0.29        0.34      0.48 o 
  -2  -6  13        6.24        7.01      0.67 o 
  -1  -6  13        0.45       -0.55      0.55 o 
   0  -6  13        0.50        0.57      0.45 o 
   1  -6  13       20.69       26.68      1.07 o 
  -3  -5  13        0.04       -0.27      0.34 o 
  -2  -5  13        1.44        0.84      0.41 o 
  -1  -5  13        0.56        0.53      0.34 o 
   0  -5  13       25.83       27.41      1.00 o 
   1  -5  13        0.18        0.17      0.29 o 
   2  -5  13        0.30        0.41      0.34 o 
  -4  -4  13        0.07        0.21      0.39 o 
  -3  -4  13        5.03        5.46      0.58 o 
  -2  -4  13        0.28        0.07      0.29 o 
  -1  -4  13       11.10       11.45      0.39 o 
   0  -4  13       23.52       26.42      0.61 o 
   1  -4  13        0.64        0.36      0.22 o 
   2  -4  13        1.85        2.66      0.31 o 
   3  -4  13        0.02       -0.18      0.27 o 
  -4  -3  13        1.29        1.85      0.46 o 
  -3  -3  13       16.30       19.71      0.69 o 
  -2  -3  13       13.12       13.66      0.45 o 
  -1  -3  13       27.01       28.70      0.59 o 
   0  -3  13        2.35        2.46      0.23 o 
   1  -3  13       13.85       14.64      0.47 o 
   2  -3  13        3.24        3.83      0.32 o 
   3  -3  13        6.79        8.68      0.49 o 
  -4  -2  13       25.24       26.14      1.72 o 
  -3  -2  13        3.64        3.67      0.29 o 
  -2  -2  13        0.50        0.88      0.18 o 
  -1  -2  13       33.76       34.87      0.79 o 
   0  -2  13       43.30       42.55      0.77 o 
   1  -2  13      112.31      110.39      1.67 o 
   2  -2  13        0.24        0.63      0.15 o 
   3  -2  13        1.16        1.13      0.17 o 
   4  -2  13        0.28       -0.14      0.41 o 
  -5  -1  13        0.30        0.27      0.55 o 
  -4  -1  13        2.27        2.33      0.69 o 
  -3  -1  13        0.44        0.53      0.23 o 
  -2  -1  13      305.02      299.13      4.13 o 
  -1  -1  13        5.10        4.71      0.27 o 
   0  -1  13        0.03       -0.04      0.16 o 
   1  -1  13        9.53        9.50      0.32 o 
   2  -1  13       70.16       68.50      1.12 o 
   3  -1  13        1.04        0.83      0.31 o 
   4  -1  13        1.26        0.48      0.48 o 
  -5   0  13        4.50        4.60      0.82 o 
  -4   0  13        3.37        3.50      0.69 o 
  -3   0  13       22.98       21.95      0.72 o 
  -2   0  13       60.83       62.91      1.22 o 
  -1   0  13       73.53       60.82      1.10 o 
   0   0  13        7.83        7.01      0.30 o 
   1   0  13        3.86        2.59      0.22 o 
   2   0  13       39.55       35.60      0.66 o 
   3   0  13        0.16        0.11      0.38 o 
   4   0  13       27.78       26.09      1.20 o 
  -5   1  13        0.16       -0.14      0.48 o 
  -4   1  13        1.78        2.51      0.55 o 
  -3   1  13        9.73       10.74      0.51 o 
  -2   1  13       87.78       85.05      1.76 o 
  -1   1  13       17.35       13.18      0.49 o 
   0   1  13       14.93       13.70      0.49 o 
   1   1  13        0.05        0.09      0.12 o 
   2   1  13        2.29        1.87      0.16 o 
   3   1  13       54.54       53.63      1.08 o 
   4   1  13       13.25       15.82      1.06 o 
   5   1  13        0.32        0.34      0.48 o 
  -5   2  13        0.09       -0.48      0.48 o 
  -4   2  13       23.41       22.58      0.96 o 
  -3   2  13       35.76       33.42      0.91 o 
  -2   2  13       23.83       25.57      0.75 o 
  -1   2  13        0.47        0.91      0.15 o 
   0   2  13       25.91       23.47      0.56 o 
   1   2  13        2.49        2.78      0.17 o 
   2   2  13        0.14        0.02      0.10 o 
   3   2  13       13.10       12.89      0.51 o 
   4   2  13        8.70        7.84      0.43 o 
   5   2  13        0.85        0.34      0.48 o 
  -5   3  13        0.48        0.82      0.62 o 
  -4   3  13        0.31        0.38      0.55 o 
  -3   3  13        0.03        0.54      0.22 o 
  -2   3  13       67.88       62.80      1.37 o 
  -1   3  13        0.03        0.10      0.12 o 
   0   3  13       95.54       85.45      1.19 o 
   1   3  13        2.78        3.35      0.17 o 
   2   3  13       44.73       44.51      1.04 o 
   3   3  13       75.36       75.25      2.44 o 
   4   3  13        0.61        1.12      0.24 o 
   5   3  13        0.09        0.07      0.24 o 
  -4   4  13       23.39       26.19      2.16 o 
  -3   4  13       35.55       34.15      1.45 o 
  -2   4  13       25.16       22.43      0.68 o 
  -1   4  13      103.18      104.35      1.68 o 
   0   4  13       35.60       32.33      0.67 o 
   1   4  13        2.90        2.17      0.16 o 
   2   4  13       17.74       17.54      0.49 o 
   3   4  13       20.81       22.28      0.59 o 
   4   4  13       13.68       14.21      0.67 o 
   5   4  13        1.68        1.44      0.38 o 
  -4   5  13       18.65       22.78      1.72 o 
  -3   5  13       14.75       15.50      1.30 o 
  -2   5  13        0.23        0.32      0.26 o 
  -1   5  13      122.01      127.13      3.09 o 
   0   5  13       35.22       33.01      0.75 o 
   1   5  13       71.69       65.44      1.40 o 
   2   5  13       23.62       23.76      0.74 o 
   3   5  13        7.31        6.87      0.39 o 
   4   5  13       14.13       11.91      0.52 o 
   5   5  13        5.74        5.88      0.72 o 
  -3   6  13        0.39        0.55      0.41 o 
  -2   6  13        2.66        2.48      0.62 o 
  -1   6  13        8.81       10.47      0.58 o 
   0   6  13       59.06       59.84      1.15 o 
   1   6  13      143.96      146.99      3.39 o 
   2   6  13       22.87       23.08      0.83 o 
   3   6  13        1.98        1.89      0.26 o 
   4   6  13        9.55        9.86      0.50 o 
   5   6  13       16.71       17.67      1.20 o 
  -3   7  13        6.49        7.48      0.82 o 
  -2   7  13        4.14        4.03      0.46 o 
  -1   7  13        2.20        2.68      0.29 o 
   0   7  13       13.90       15.09      0.51 o 
   1   7  13       17.22       17.38      0.63 o 
   2   7  13       25.20       26.22      0.81 o 
   3   7  13        1.88        1.96      0.30 o 
   4   7  13        1.32        0.85      0.26 o 
  -3   8  13        4.97        4.94      0.75 o 
  -2   8  13        3.62        2.88      0.62 o 
  -1   8  13        0.03       -0.16      0.23 o 
   0   8  13        3.50        3.45      0.34 o 
   1   8  13       37.44       40.11      1.05 o 
   2   8  13        6.52        7.54      0.48 o 
   3   8  13        0.48        0.74      0.31 o 
   4   8  13        1.80        1.65      0.48 o 
  -2   9  13        0.02        0.00      0.55 o 
  -1   9  13       20.15       22.23      0.94 o 
   0   9  13       38.31       44.50      1.52 o 
   1   9  13        3.13        3.47      0.62 o 
   2   9  13        0.17        0.17      0.31 o 
   3   9  13        4.43        4.42      0.51 o 
   0  10  13        0.02       -0.21      0.48 o 
   1  10  13        6.31        6.90      0.63 o 
   2  10  13        1.31        1.85      0.62 o 
  -1  -6  14        0.49       -0.48      0.62 o 
  -3  -5  14        2.32        3.17      1.03 o 
  -2  -5  14        0.32        0.55      0.39 o 
  -1  -5  14        0.04       -0.24      0.24 o 
   0  -5  14        2.86        2.85      0.41 o 
   1  -5  14        2.12        2.74      0.48 o 
  -3  -4  14        0.24        1.03      0.41 o 
  -2  -4  14        2.75        2.36      0.44 o 
  -1  -4  14        1.71        1.54      0.33 o 
   0  -4  14       16.22       18.94      0.64 o 
   1  -4  14        0.01       -0.24      0.24 o 
   2  -4  14        2.43        3.35      0.36 o 
  -4  -3  14        0.89        0.51      0.39 o 
  -3  -3  14        5.22        6.42      0.42 o 
  -2  -3  14        7.39        7.84      0.47 o 
  -1  -3  14       20.00       19.13      0.50 o 
   0  -3  14       28.88       31.21      0.67 o 
   1  -3  14       27.38       28.37      0.80 o 
   2  -3  14        0.97        0.97      0.26 o 
   3  -3  14        0.13        0.19      0.24 o 
  -4  -2  14       16.25       18.59      1.51 o 
  -3  -2  14        9.47        9.59      0.53 o 
  -2  -2  14        3.33        3.77      0.26 o 
  -1  -2  14        3.83        3.39      0.23 o 
   0  -2  14       53.06       54.74      1.07 o 
   1  -2  14        6.06        6.52      0.32 o 
   2  -2  14        0.05       -0.04      0.15 o 
   3  -2  14        4.95        4.67      0.34 o 
  -4  -1  14        6.96        7.89      1.03 o 
  -3  -1  14       32.59       28.74      1.03 o 
  -2  -1  14       12.05       11.66      0.39 o 
  -1  -1  14        2.12        1.79      0.34 o 
   0  -1  14        2.79        2.80      0.22 o 
   1  -1  14        2.02        1.82      0.19 o 
   2  -1  14        7.39        6.72      0.29 o 
   3  -1  14        0.00        0.14      0.29 o 
   4  -1  14        0.21       -0.27      0.41 o 
  -4   0  14        0.57        0.27      0.55 o 
  -3   0  14        0.54        0.45      0.23 o 
  -2   0  14        0.04        0.29      0.18 o 
  -1   0  14       52.33       48.68      0.87 o 
   0   0  14       24.23       20.07      0.51 o 
   1   0  14       34.87       32.93      0.75 o 
   2   0  14        0.01       -0.13      0.13 o 
   3   0  14       17.06       14.21      0.50 o 
   4   0  14        0.42       -0.02      0.31 o 
  -4   1  14        0.00       -0.21      0.41 o 
  -3   1  14       26.21       26.35      0.82 o 
  -2   1  14        4.67        4.28      0.29 o 
  -1   1  14       11.48        8.72      0.32 o 
   0   1  14        7.45        9.87      0.37 o 
   1   1  14        0.24        0.65      0.14 o 
   2   1  14        0.01       -0.11      0.13 o 
   3   1  14        3.36        3.13      0.28 o 
   4   1  14        1.30        1.23      0.31 o 
  -4   2  14        0.71        0.14      0.48 o 
  -3   2  14        1.36        2.03      0.30 o 
  -2   2  14        4.14        4.77      0.34 o 
  -1   2  14       33.18       30.76      0.79 o 
   0   2  14       36.75       31.01      0.94 o 
   1   2  14        4.62        4.82      0.22 o 
   2   2  14        2.42        1.98      0.16 o 
   3   2  14        4.83        4.85      0.36 o 
   4   2  14        0.47        0.06      0.22 o 
  -4   3  14       12.58       11.59      1.17 o 
  -3   3  14      148.45      138.95      2.93 o 
  -2   3  14       14.28       13.49      0.53 o 
  -1   3  14        0.04        0.00      0.16 o 
   0   3  14        8.02        7.65      0.27 o 
   1   3  14        0.02       -0.10      0.10 o 
   2   3  14        0.34        0.43      0.20 o 
   3   3  14        9.20        9.27      0.45 o 
   4   3  14        0.99        1.24      0.26 o 
   5   3  14        0.04       -0.05      0.31 o 
  -4   4  14        7.55        8.99      1.17 o 
  -3   4  14        5.96        5.86      0.40 o 
  -2   4  14        4.00        4.46      0.55 o 
  -1   4  14       10.99        8.80      1.13 o 
   0   4  14        0.02       -0.15      0.16 o 
   1   4  14        0.32        0.30      0.13 o 
   2   4  14        0.28       -0.17      0.20 o 
   3   4  14       28.63       27.84      0.80 o 
   4   4  14        0.14        0.08      0.23 o 
   5   4  14        0.76        0.71      0.33 o 
  -3   5  14        0.12        0.82      0.41 o 
  -2   5  14        1.40        1.75      0.33 o 
  -1   5  14        0.00       -0.24      0.24 o 
   0   5  14       66.44       66.32      1.25 o 
   1   5  14        0.60        0.43      0.20 o 
   2   5  14        1.79        1.50      0.35 o 
   3   5  14       30.47       30.31      0.86 o 
   4   5  14        0.04       -0.19      0.19 o 
  -3   6  14       22.02       25.18      1.37 o 
  -2   6  14        4.45        4.50      0.58 o 
  -1   6  14        0.05       -0.05      0.27 o 
   0   6  14       12.76       12.45      0.84 o 
   1   6  14       13.07       12.09      0.52 o 
   2   6  14       13.51       11.60      0.66 o 
   3   6  14        1.94        2.31      0.29 o 
   4   6  14       10.72       11.58      0.81 o 
  -3   7  14        2.04        1.03      0.55 o 
  -2   7  14        0.00       -0.19      0.26 o 
  -1   7  14        0.96        1.15      0.33 o 
   0   7  14        1.07        1.40      0.24 o 
   1   7  14        6.33        5.37      0.38 o 
   2   7  14        1.64        1.59      0.28 o 
   3   7  14        1.46        1.06      0.30 o 
   4   7  14        4.23        6.02      0.51 o 
  -2   8  14        0.03        0.75      0.48 o 
  -1   8  14        1.04        1.00      0.33 o 
   0   8  14        6.88        8.53      0.48 o 
   1   8  14        0.01       -0.20      0.20 o 
   2   8  14        2.93        3.22      0.34 o 
   3   8  14        3.40        4.24      0.49 o 
  -1   9  14        0.48        0.73      0.34 o 
   0   9  14        3.58        3.36      0.69 o 
   1   9  14        2.44        2.26      0.41 o 
   2   9  14        1.93        1.68      0.39 o 
   3   9  14        1.04        0.07      0.41 o 
   0  10  14       21.40       27.03      1.65 o 
   1  10  14        3.44        2.44      0.49 o 
  -1  -5  15        0.06        0.11      0.30 o 
   0  -5  15        1.08        0.14      0.41 o 
  -3  -4  15        7.63        9.10      1.03 o 
  -2  -4  15        2.42        4.18      0.69 o 
  -1  -4  15        0.01       -0.15      0.24 o 
   0  -4  15        2.37        1.72      0.48 o 
   1  -4  15        0.01       -0.18      0.27 o 
   2  -4  15        0.89        1.33      0.31 o 
  -3  -3  15        2.50        3.20      0.51 o 
  -2  -3  15        0.24        0.15      0.25 o 
  -1  -3  15        2.34        2.80      0.42 o 
   0  -3  15       38.95       45.06      1.28 o 
   1  -3  15        4.55        4.96      0.41 o 
   2  -3  15        4.59        5.04      0.41 o 
  -4  -2  15        1.53        2.53      0.48 o 
  -3  -2  15        2.21        2.44      0.35 o 
  -2  -2  15        1.14        1.30      0.24 o 
  -1  -2  15        0.03       -0.11      0.17 o 
   0  -2  15        0.69        0.37      0.20 o 
   1  -2  15        0.01        0.13      0.19 o 
   2  -2  15        0.28        0.24      0.18 o 
   3  -2  15        0.25        0.00      0.17 o 
  -4  -1  15        1.18        1.99      0.69 o 
  -3  -1  15        0.91        1.54      0.28 o 
  -2  -1  15       14.47       14.19      0.68 o 
  -1  -1  15        2.58        1.72      0.26 o 
   0  -1  15       23.02       24.18      0.62 o 
   1  -1  15        2.38        2.84      0.20 o 
   2  -1  15        8.25        8.92      0.37 o 
   3  -1  15        0.05        0.05      0.22 o 
  -4   0  15        3.08        4.25      0.82 o 
  -3   0  15        0.14        0.19      0.22 o 
  -2   0  15        1.06        0.73      0.19 o 
  -1   0  15       33.93       31.89      1.28 o 
   0   0  15       11.54        9.99      0.37 o 
   1   0  15       25.77       24.14      0.54 o 
   2   0  15        8.12        8.65      0.32 o 
   3   0  15        4.50        3.33      0.33 o 
   4   0  15        0.66        0.73      0.31 o 
  -4   1  15        0.44        0.07      0.55 o 
  -3   1  15        0.18        0.59      0.25 o 
  -2   1  15        2.76        2.33      0.25 o 
  -1   1  15        0.55        0.05      0.20 o 
   0   1  15        1.14        2.18      0.26 o 
   1   1  15       16.16       11.96      0.36 o 
   2   1  15       12.55       13.06      0.36 o 
   3   1  15        2.02        1.21      0.25 o 
   4   1  15        1.42        1.35      0.31 o 
  -4   2  15        0.01       -0.41      0.41 o 
  -3   2  15       12.29       10.64      0.53 o 
  -2   2  15       16.30       16.32      0.60 o 
  -1   2  15       32.58       30.02      0.80 o 
   0   2  15       20.66       12.27      0.47 o 
   1   2  15        7.08        6.14      0.29 o 
   2   2  15        2.00        1.46      0.16 o 
   3   2  15        0.47        0.58      0.22 o 
   4   2  15        0.07       -0.26      0.26 o 
  -4   3  15        1.49        0.69      0.62 o 
  -3   3  15        4.39        3.91      0.35 o 
  -2   3  15        0.04        0.07      0.24 o 
  -1   3  15       13.78       11.83      0.60 o 
   0   3  15        0.96        1.34      0.20 o 
   1   3  15        0.28        1.14      0.16 o 
   2   3  15        6.68        5.73      0.22 o 
   3   3  15        3.32        3.49      0.39 o 
   4   3  15        0.33       -0.10      0.24 o 
  -4   4  15        1.97        1.10      0.75 o 
  -3   4  15       17.97       17.36      1.10 o 
  -2   4  15       25.78       25.38      1.37 o 
  -1   4  15       16.05       14.72      0.72 o 
   0   4  15        3.12        2.21      0.20 o 
   1   4  15        0.06       -0.02      0.12 o 
   2   4  15       11.62       11.25      0.50 o 
   3   4  15        8.18        7.36      0.42 o 
   4   4  15        1.44        0.76      0.25 o 
  -3   5  15       12.56       12.76      1.03 o 
  -2   5  15        3.44        3.60      0.45 o 
  -1   5  15        0.77        1.13      0.31 o 
   0   5  15        1.04        1.42      0.21 o 
   1   5  15       28.50       27.88      0.64 o 
   2   5  15       25.94       25.55      0.77 o 
   3   5  15        0.05        0.34      0.22 o 
   4   5  15        0.29        0.35      0.24 o 
  -2   6  15       23.50       22.93      0.97 o 
  -1   6  15       38.90       38.51      1.44 o 
   0   6  15        7.54        7.26      0.37 o 
   1   6  15        4.29        4.06      0.34 o 
   2   6  15        6.57        6.22      0.59 o 
   3   6  15        2.25        2.04      0.29 o 
   4   6  15        0.59        0.17      0.31 o 
  -3   7  15        5.37        7.41      0.89 o 
  -2   7  15        1.93        2.10      0.38 o 
  -1   7  15        8.31       10.00      0.86 o 
   0   7  15        0.40        0.57      0.20 o 
   1   7  15        3.95        4.07      0.35 o 
   2   7  15        8.51        8.35      0.46 o 
   3   7  15        0.56        0.39      0.25 o 
   4   7  15        1.49        1.58      0.55 o 
  -2   8  15        8.67        9.83      0.67 o 
  -1   8  15        0.36        0.29      0.65 o 
   0   8  15        0.54        0.44      0.26 o 
   1   8  15        0.01       -0.12      0.23 o 
   2   8  15        1.54        1.68      0.30 o 
   3   8  15        1.81        2.04      0.33 o 
  -1   9  15        0.18        0.35      0.33 o 
   0   9  15        0.09       -0.18      0.28 o 
   1   9  15        0.99        0.62      0.36 o 
   2   9  15       12.53       12.64      0.96 o 
  -2  -4  16        0.90        0.69      0.55 o 
  -1  -4  16        1.34        0.82      0.41 o 
   0  -4  16        3.10        2.74      0.55 o 
   1  -4  16        0.52        0.07      0.34 o 
  -3  -3  16        0.63        0.45      0.39 o 
  -2  -3  16        0.00        0.06      0.62 o 
  -1  -3  16       17.57       20.74      0.86 o 
   0  -3  16        0.62        0.58      0.29 o 
   1  -3  16        0.40        0.34      0.26 o 
   2  -3  16        1.93        1.85      0.33 o 
  -3  -2  16        0.23        0.33      0.23 o 
  -2  -2  16        0.68        0.24      0.31 o 
  -1  -2  16        1.52        1.15      0.31 o 
   0  -2  16       17.37       18.35      0.64 o 
   1  -2  16       14.41       14.73      0.65 o 
   2  -2  16        2.40        2.40      0.33 o 
  -3  -1  16        0.77        0.88      0.27 o 
  -2  -1  16        0.22       -0.03      0.21 o 
  -1  -1  16       10.21       10.32      0.60 o 
   0  -1  16        0.55        0.32      0.25 o 
   1  -1  16        6.96        6.34      0.40 o 
   2  -1  16        5.31        4.89      0.31 o 
   3  -1  16        1.72        0.79      0.48 o 
  -4   0  16        8.97        8.77      1.27 o 
  -3   0  16       12.97       13.06      0.76 o 
  -2   0  16        0.31        0.11      0.27 o 
  -1   0  16        1.54        1.00      0.25 o 
   0   0  16        0.04       -0.04      0.17 o 
   1   0  16        0.13       -0.06      0.13 o 
   2   0  16        5.35        5.76      0.31 o 
   3   0  16        1.33        0.61      0.31 o 
  -4   1  16        2.65        2.20      0.75 o 
  -3   1  16        1.39        1.63      0.30 o 
  -2   1  16        0.32        0.28      0.22 o 
  -1   1  16       13.81       14.47      0.57 o 
   0   1  16       18.32       13.67      0.45 o 
   1   1  16        5.38        4.59      0.36 o 
   2   1  16        1.05        0.83      0.17 o 
   3   1  16        4.15        3.81      0.44 o 
   4   1  16        0.30        0.13      0.28 o 
  -4   2  16        0.25       -0.07      0.55 o 
  -3   2  16        2.03        1.33      0.30 o 
  -2   2  16        3.10        3.94      0.51 o 
  -1   2  16        0.28        0.68      0.22 o 
   0   2  16        0.73        0.12      0.21 o 
   1   2  16        0.00        0.39      0.14 o 
   2   2  16        0.29        0.13      0.14 o 
   3   2  16        1.10        1.07      0.31 o 
   4   2  16        0.00       -0.26      0.26 o 
  -4   3  16        0.02       -0.07      0.55 o 
  -3   3  16        0.74        0.55      0.41 o 
  -2   3  16        4.83        4.32      0.62 o 
  -1   3  16       15.37       13.36      0.63 o 
   0   3  16       14.01       10.68      0.58 o 
   1   3  16        4.65        3.47      0.21 o 
   2   3  16        5.12        5.96      0.26 o 
   3   3  16        0.68        0.62      0.24 o 
   4   3  16        0.30        0.14      0.29 o 
  -3   4  16       14.35       13.45      1.03 o 
  -2   4  16       12.08       12.07      0.96 o 
  -1   4  16        3.47        3.43      0.55 o 
   0   4  16        2.93        2.74      0.26 o 
   1   4  16        8.27        6.68      0.38 o 
   2   4  16       43.06       41.92      1.28 o 
   3   4  16        0.87        0.32      0.24 o 
   4   4  16        1.01        0.30      0.31 o 
  -3   5  16        4.61        5.69      0.75 o 
  -2   5  16        0.00        0.21      0.41 o 
  -1   5  16        8.56        5.73      1.30 o 
   0   5  16        5.43        4.80      0.39 o 
   1   5  16        7.36        7.81      0.33 o 
   2   5  16        0.11        0.40      0.23 o 
   3   5  16        1.70        1.64      0.30 o 
   4   5  16        1.27        0.91      0.31 o 
  -3   6  16        9.14       10.36      0.96 o 
  -2   6  16        0.46        0.70      0.31 o 
  -1   6  16        0.62        0.66      0.33 o 
   0   6  16        2.13        2.00      0.30 o 
   1   6  16        0.96        0.54      0.16 o 
   2   6  16       13.15       12.61      0.57 o 
   3   6  16        0.00        0.00      0.22 o 
  -2   7  16        0.43        0.55      0.31 o 
  -1   7  16        6.74        5.48      0.53 o 
   0   7  16       13.44       12.76      0.96 o 
   1   7  16        1.66        0.97      0.16 o 
   2   7  16        0.53        0.27      0.23 o 
   3   7  16        1.08        0.52      0.27 o 
  -1   8  16        0.21        0.70      0.31 o 
   0   8  16        0.59        0.27      0.41 o 
   1   8  16        0.21        0.01      0.12 o 
   2   8  16        0.11        0.36      0.25 o 
   0   9  16        0.14       -0.14      0.34 o 
   1   9  16        0.56        0.34      0.34 o 
  -1  -3  17        0.01        0.03      0.26 o 
   0  -3  17       15.03       18.61      0.80 o 
   1  -3  17        0.34       -0.12      0.26 o 
  -2  -2  17        0.24        0.62      0.41 o 
  -1  -2  17        5.64        4.68      0.44 o 
   0  -2  17       33.77       39.80      1.21 o 
   1  -2  17        0.99        1.33      0.31 o 
   2  -2  17        0.92        0.35      0.26 o 
  -3  -1  17        5.57        6.31      0.53 o 
  -2  -1  17        0.78        1.17      0.48 o 
  -1  -1  17        2.15        2.56      0.36 o 
   0  -1  17        2.54        3.10      0.30 o 
   1  -1  17        0.22        0.18      0.23 o 
   2  -1  17        0.58        0.50      0.28 o 
  -3   0  17        3.43        4.25      0.62 o 
  -2   0  17        2.63        2.50      0.48 o 
  -1   0  17        0.70        0.36      0.31 o 
   0   0  17        0.07       -0.12      0.19 o 
   1   0  17        1.52        1.00      0.21 o 
   2   0  17        1.03        0.83      0.39 o 
   3   0  17        1.40        1.22      0.36 o 
  -3   1  17        0.27        0.00      0.41 o 
  -2   1  17        4.86        4.20      0.62 o 
  -1   1  17        0.20        0.91      0.24 o 
   0   1  17        0.07        0.02      0.17 o 
   1   1  17        0.24        0.06      0.17 o 
   2   1  17        1.20        1.69      0.21 o 
   3   1  17        5.27        5.45      0.49 o 
  -3   2  17        0.98        1.44      0.48 o 
  -2   2  17        0.44        1.03      0.48 o 
  -1   2  17        3.51        3.76      0.41 o 
   0   2  17       37.65       39.49      1.47 o 
   1   2  17        0.89        0.30      0.17 o 
   2   2  17        3.15        3.79      0.24 o 
   3   2  17        0.11        0.00      0.38 o 
  -3   3  17       17.21       17.01      1.17 o 
  -2   3  17        0.18        0.00      0.34 o 
  -1   3  17        0.34        0.75      0.29 o 
   0   3  17        3.31        4.13      0.55 o 
   1   3  17       15.28       18.63      0.48 o 
   2   3  17        1.34        0.64      0.15 o 
   3   3  17        1.21        2.24      0.58 o 
  -3   4  17        0.37       -0.34      0.34 o 
  -2   4  17        0.03        0.75      0.48 o 
  -1   4  17        0.10        0.14      0.41 o 
   0   4  17        8.07        7.82      0.75 o 
   1   4  17       14.02       19.22      0.53 o 
   2   4  17       11.06       14.09      0.61 o 
   3   4  17        8.51       10.01      0.52 o 
  -3   5  17        3.77        4.05      0.69 o 
  -2   5  17        0.65        1.17      0.48 o 
  -1   5  17        1.04        0.52      0.31 o 
   0   5  17        0.41        0.18      0.34 o 
   1   5  17        1.47        1.82      0.26 o 
   2   5  17        5.84        4.64      0.38 o 
   3   5  17        4.05        3.89      0.39 o 
  -2   6  17        0.29        0.55      0.48 o 
  -1   6  17        3.63        3.75      0.46 o 
   0   6  17        6.65        5.46      0.51 o 
   1   6  17        3.01        3.41      0.24 o 
   2   6  17       10.84       12.54      0.61 o 
   3   6  17        0.00        0.11      0.33 o 
  -1   7  17        0.42        0.31      0.38 o 
   0   7  17        2.79        3.36      0.62 o 
   1   7  17        0.80        0.59      0.16 o 
   2   7  17        0.30       -0.17      0.27 o 
   0   8  17        0.16       -0.27      0.41 o 
   1   8  17        1.54        1.71      0.19 o 
   2   8  17        0.05        0.03      0.31 o 
  -1  -2  18       47.44       62.09      2.57 o 
   0  -2  18        6.43        9.25      0.60 o 
  -2  -1  18        1.74        2.13      0.55 o 
  -1  -1  18        2.76        3.45      0.96 o 
   0  -1  18        1.76        3.48      0.38 o 
   1  -1  18        0.36        1.02      0.28 o 
  -2   0  18        2.01        1.51      0.55 o 
  -1   0  18        7.69       10.03      0.63 o 
   0   0  18        1.14        0.77      0.24 o 
   1   0  18        6.09        8.02      0.49 o 
   2   0  18        8.16       11.02      0.56 o 
  -3   1  18        1.68        1.37      0.55 o 
  -2   1  18        7.38       10.77      0.96 o 
  -1   1  18        2.08        1.92      0.48 o 
   0   1  18        5.55        5.18      0.69 o 
   1   1  18        2.28        2.21      0.48 o 
   2   1  18        1.39        1.64      0.24 o 
  -3   2  18        0.98        3.02      0.62 o 
  -2   2  18        1.20        1.03      0.48 o 
  -1   2  18        1.47        2.06      0.55 o 
   0   2  18        0.13        0.39      0.19 o 
   1   2  18        0.14        0.15      0.23 o 
   2   2  18        0.89        0.79      0.24 o 
   3   2  18        0.00       -0.18      0.55 o 
  -3   3  18        4.16        2.88      0.62 o 
  -2   3  18       23.08       28.95      1.51 o 
  -1   3  18        2.51        4.63      0.51 o 
   0   3  18        0.23       -0.17      0.31 o 
   1   3  18        2.25        2.76      0.21 o 
   2   3  18        0.05       -0.12      0.12 o 
   3   3  18        6.10        8.23      0.58 o 
  -2   4  18        4.87        6.17      0.75 o 
  -1   4  18        1.20        0.75      0.41 o 
   0   4  18        0.41       -0.07      0.41 o 
   1   4  18        0.01        0.10      0.17 o 
   2   4  18       37.69       47.09      1.49 o 
   3   4  18        1.39        0.75      0.30 o 
  -2   5  18       11.98       15.09      1.17 o 
  -1   5  18        7.27       10.36      0.96 o 
   0   5  18        0.17       -0.29      0.29 o 
   1   5  18        1.56        1.17      0.20 o 
   2   5  18       18.14       20.47      0.81 o 
  -1   6  18        0.44        0.40      0.36 o 
   0   6  18        0.02       -0.16      0.31 o 
   1   6  18        0.99        0.75      0.19 o 
   2   6  18        4.71        6.02      0.45 o 
  -1   7  18        0.09        0.38      0.48 o 
   0   7  18        1.43        2.13      0.55 o 
   1   7  18        2.96        3.90      0.29 o 
  -1   0  19        0.40        0.48      0.29 o 
   0   0  19        1.38        2.28      0.38 o 
   1   0  19       11.40       13.67      0.66 o 
  -2   1  19        2.29        3.02      0.62 o 
  -1   1  19        1.46        1.85      0.55 o 
   0   1  19        0.00        0.03      0.23 o 
   1   1  19        0.01        0.15      0.24 o 
  -2   2  19        2.81        2.06      0.62 o 
  -1   2  19        2.73        2.61      0.55 o 
   0   2  19        1.75        1.98      0.33 o 
   1   2  19        0.54        0.17      0.27 o 
   2   2  19        1.58        2.16      0.28 o 
  -2   3  19        1.62        2.74      0.62 o 
  -1   3  19       12.08       13.93      1.03 o 
   0   3  19        0.06        0.11      0.26 o 
   1   3  19        0.05        0.01      0.24 o 
   2   3  19        0.23       -0.31      0.31 o 
  -1   4  19       21.95       24.08      1.37 o 
   0   4  19        0.05        0.14      0.41 o 
   1   4  19        6.51        7.37      0.46 o 
   2   4  19        0.66       -0.12      0.26 o 
  -1   5  19        4.28        3.50      0.69 o 
   0   5  19       23.29       26.48      1.44 o 
   1   5  19       10.80       11.39      0.57 o 
   2   5  19        0.90        1.68      0.34 o 
   0   6  19        5.96        7.76      0.65 o 
   1   6  19        1.81        2.55      0.30 o 
   0   2  20        0.09        0.13      0.28 o 
   0   3  20        1.90        3.34      0.39 o 
   0   4  20        1.53        3.16      0.62 o 
                                                 
